# Supplementary material for: Aqua­(4,5-dihydroxy­benzene-1,3-disulfonato-κO)bis­(1,10-phenanthroline-κ2 N,N’)cadmium(II) monohydrate
Source: Acta Crystallogr Sect E Struct Rep Online. 2008 Jan 23;64(Pt 2):m396–7. doi: 10.1107/S1600536807067918 (PMC2960182; doi:10.1107/S1600536807067918)
Supplement: Supplementary file 1 [file e-64-0m396-sup1.cif]

##############################################################################
###                                                                        ###
###        Electronic paper (Acta Crystallographica Section E)             ###
###                                                                        ###
##############################################################################
#                                                                            #
# This CIF contains the data in a paper accepted for publication in Acta     #
# Crystallographica Section E. It conforms to the requirements of Notes      #
# for Authors for Section E, and has been peer reviewed under the auspices   #
# of the IUCr Commission on Journals.                                        #
#                                                                            #
# Full details of the Crystallographic Information File format               #
# are given in the paper "The Crystallographic Information File (CIF):       #
# a New Standard Archive File for Crystallography" by S. R. Hall, F. H.      #
# Allen and I. D. Brown [Acta Cryst. (1991), A47, 655-685].                  #
#                                                                            #
# The current version of the core CIF dictionary is obtainable from          #
# ftp://ftp.iucr.org/pub/cif_core.dic. The current version number is 2.1.    #
#                                                                            #
# Software is freely available for graphical display of the structure(s) in  #
# this CIF.  For information consult the CIF home page http://www.iucr.org/  #
# cif/home.html                                                              #
#                                                                            #
##############################################################################
                                             
data_I
_audit_creation_method     SHELXL-97
_chemical_name_systematic
;
Aqua(4,5-dihydroxybenzene-1,3-disulfonato-\kO)bis(1,10-phenanthroline-
\k^2^<i>N,N</i>')cadmium(II) monohydrate
;
_chemical_name_common     ?
_chemical_formula_moiety     'C30 H22 Cd N4 O9 S2, H2 O'
_chemical_formula_sum     'C30 H24 Cd N4 O10 S2'
_chemical_formula_iupac     '[Cd (C6 H4 O8 S2) (C12 H8 N2)2 (H2 O)], H2 O'
_chemical_formula_weight     777.05
_chemical_melting_point     ?
_symmetry_cell_setting     monoclinic
_symmetry_space_group_name_H-M     'P 21/c'
_symmetry_space_group_name_Hall     '-P 2ybc'
loop_
    _symmetry_equiv_pos_as_xyz
    'x, y, z'
    '-x, y+1/2, -z+1/2'
    '-x, -y, -z'
    'x, -y-1/2, z-1/2'
_cell_length_a     16.570(5)
_cell_length_b     9.330(3)
_cell_length_c     24.585(6)
_cell_angle_alpha     90.00
_cell_angle_beta     127.199(16)
_cell_angle_gamma     90.00
_cell_volume     3027.5(15)
_cell_formula_units_Z     4
_cell_measurement_reflns_used     672
_cell_measurement_theta_min     2.41
_cell_measurement_theta_max     22.75
_cell_measurement_temperature     293(2)
_exptl_crystal_description     block
_exptl_crystal_colour     colourless
_exptl_crystal_size_max     0.30
_exptl_crystal_size_mid     0.20
_exptl_crystal_size_min     0.18
_exptl_crystal_density_diffrn     1.705
_exptl_crystal_density_meas     ?
_exptl_crystal_density_method     'not measured'
_exptl_crystal_F_000     1568
_exptl_absorpt_coefficient_mu     0.926
_exptl_absorpt_correction_type     multi-scan
_exptl_absorpt_process_details     '(SADABS; Bruker, 2001)'
_exptl_absorpt_correction_T_min     0.816
_exptl_absorpt_correction_T_max     0.851
_exptl_special_details
;
;
_diffrn_ambient_temperature     293(2)
_diffrn_radiation_type     MoK\a
_diffrn_radiation_wavelength     0.71073
_diffrn_radiation_source     'fine-focus sealed tube'
_diffrn_radiation_monochromator     graphite
_diffrn_measurement_device_type     'Bruker SMART CCD area-detector'
_diffrn_measurement_method     '\f and \w'
_diffrn_detector_area_resol_mean     ?
_diffrn_reflns_number     6494
_diffrn_reflns_av_R_equivalents     0.0313
_diffrn_reflns_av_sigmaI/netI     0.0516
_diffrn_reflns_theta_min     2.47
_diffrn_reflns_theta_max     25.00
_diffrn_reflns_theta_full     25.00
_diffrn_measured_fraction_theta_max     0.967
_diffrn_measured_fraction_theta_full     0.967
_diffrn_reflns_limit_h_min     -1
_diffrn_reflns_limit_h_max     19
_diffrn_reflns_limit_k_min     -11
_diffrn_reflns_limit_k_max     1
_diffrn_reflns_limit_l_min     -29
_diffrn_reflns_limit_l_max     24
_diffrn_standards_number     ?
_diffrn_standards_interval_count     ?
_diffrn_standards_interval_time     ?
_diffrn_standards_decay_%     ?
_refine_special_details
;
 Refinement of F^2^ against ALL reflections.  The weighted R-factor wR and
 goodness of fit S are based on F^2^, conventional R-factors R are based
 on F, with F set to zero for negative F^2^. The threshold expression of
 F^2^ > 2sigma(F^2^) is used only for calculating R-factors(gt) etc. and is
 not relevant to the choice of reflections for refinement.  R-factors based
 on F^2^ are statistically about twice as large as those based on F, and R-
 factors based on ALL data will be even larger.
;
_reflns_number_total     5155
_reflns_number_gt     3318
_reflns_threshold_expression     I>2\s(I)
_refine_ls_structure_factor_coef     Fsqd
_refine_ls_matrix_type     full
_refine_ls_R_factor_all     0.1227
_refine_ls_R_factor_gt     0.0670
_refine_ls_wR_factor_gt     0.1699
_refine_ls_wR_factor_ref     0.2233
_refine_ls_goodness_of_fit_ref     1.157
_refine_ls_restrained_S_all     1.157
_refine_ls_number_reflns     5155
_refine_ls_number_parameters     426
_refine_ls_number_restraints     0
_refine_ls_hydrogen_treatment     constr
_refine_ls_weighting_scheme     calc
_refine_ls_weighting_details
         'calc w=1/[\s^2^(Fo^2^)+(0.084P)^2^+19.1074P] where P=(Fo^2^+2Fc^2^)/3'
_atom_sites_solution_hydrogens     geom
_atom_sites_solution_primary     direct
_atom_sites_solution_secondary     difmap
_refine_ls_shift/su_max     0.000
_refine_ls_shift/su_mean     0.000
_refine_diff_density_max     1.316
_refine_diff_density_min     -2.308
_refine_ls_extinction_method     none
_refine_ls_extinction_coef     ?
loop_
    _atom_type_symbol
    _atom_type_description
    _atom_type_scat_dispersion_real
    _atom_type_scat_dispersion_imag
    _atom_type_scat_source
    'C' 'C' 0.0033 0.0016
                         'International Tables Vol C Tables 4.2.6.8 and 6.1.1.4'
    'H' 'H' 0.0000 0.0000
                         'International Tables Vol C Tables 4.2.6.8 and 6.1.1.4'
    'N' 'N' 0.0061 0.0033
                         'International Tables Vol C Tables 4.2.6.8 and 6.1.1.4'
    'O' 'O' 0.0106 0.0060
                         'International Tables Vol C Tables 4.2.6.8 and 6.1.1.4'
    'S' 'S' 0.1246 0.1234
                         'International Tables Vol C Tables 4.2.6.8 and 6.1.1.4'
    'Cd' 'Cd' -0.8075 1.2024
                         'International Tables Vol C Tables 4.2.6.8 and 6.1.1.4'
_computing_data_collection     'SMART (Bruker, 2001)'
_computing_cell_refinement     'SAINT (Bruker, 2001)'
_computing_data_reduction     'SAINT (Bruker, 2001)'
_computing_structure_solution     'SHELXS97 (Sheldrick, 1997a)'
_computing_structure_refinement     'SHELXL97 (Sheldrick, 1997a)'
_computing_molecular_graphics     'SHELXTL (Sheldrick, 1997b)'
_computing_publication_material     'SHELXL97 (Sheldrick, 1997a)'
loop_
    _atom_site_type_symbol
    _atom_site_label
    _atom_site_fract_x
    _atom_site_fract_y
    _atom_site_fract_z
    _atom_site_U_iso_or_equiv
    _atom_site_adp_type
    _atom_site_calc_flag
    _atom_site_refinement_flags
    _atom_site_occupancy
    _atom_site_disorder_assembly
    _atom_site_disorder_group
    Cd Cd1 0.78090(4) 0.74745(7) 0.54487(3) 0.0437(2) Uani d . 1 . .
    S S1 0.87188(16) 0.4361(3) 0.64067(11) 0.0466(5) Uani d . 1 . .
    S S2 0.59688(16) 0.4432(3) 0.69352(12) 0.0534(6) Uani d . 1 . .
    O O1 0.6654(5) 0.5671(8) 0.4872(4) 0.090(3) Uani d . 1 . .
    H H1A 0.6817 0.4823 0.4953 0.135 Uiso d R 1 . .
    H H1B 0.6063 0.5669 0.4528 0.135 Uiso d R 1 . .
    O O2 0.8517(5) 0.5903(7) 0.6349(3) 0.0574(17) Uani d . 1 . .
    O O3 0.8155(5) 0.3681(8) 0.5744(3) 0.0665(19) Uani d . 1 . .
    O O4 0.9804(5) 0.4051(8) 0.6832(4) 0.0633(19) Uani d . 1 . .
    O O5 0.5308(5) 0.4812(11) 0.6236(4) 0.084(3) Uani d . 1 . .
    O O6 0.6305(7) 0.5630(14) 0.7383(6) 0.149(6) Uani d . 1 . .
    O O7 0.5553(7) 0.3294(12) 0.7104(6) 0.123(4) Uani d . 1 . .
    O O8 0.7292(6) 0.1973(10) 0.7903(4) 0.072(2) Uani d . 1 . .
    H H8 0.6746 0.2320 0.7770 0.108 Uiso calc R 1 . .
    O O9 0.8930(5) 0.0926(8) 0.8130(3) 0.0590(18) Uani d . 1 . .
    H H9 0.9284 0.0469 0.8062 0.088 Uiso calc R 1 . .
    N N1 0.6745(5) 0.9283(9) 0.4689(4) 0.0518(19) Uani d . 1 . .
    N N2 0.7183(5) 0.8708(9) 0.5940(4) 0.0498(18) Uani d . 1 . .
    N N3 0.9266(5) 0.8882(9) 0.5947(3) 0.0489(18) Uani d . 1 . .
    N N4 0.8570(5) 0.6863(9) 0.4945(4) 0.0472(17) Uani d . 1 . .
    C C1 0.6530(7) 0.9512(13) 0.4087(5) 0.064(3) Uani d . 1 . .
    H H1 0.6733 0.8847 0.3910 0.077 Uiso calc R 1 . .
    C C2 0.6005(8) 1.0726(15) 0.3710(6) 0.076(3) Uani d . 1 . .
    H H2 0.5879 1.0885 0.3292 0.092 Uiso calc R 1 . .
    C C3 0.5669(8) 1.1702(14) 0.3957(6) 0.072(3) Uani d . 1 . .
    H H3 0.5320 1.2520 0.3707 0.086 Uiso calc R 1 . .
    C C4 0.5858(7) 1.1449(11) 0.4582(5) 0.057(2) Uani d . 1 . .
    C C5 0.6410(6) 1.0214(10) 0.4939(5) 0.049(2) Uani d . 1 . .
    C C6 0.6605(6) 0.9861(10) 0.5582(5) 0.048(2) Uani d . 1 . .
    C C7 0.5465(8) 1.2313(11) 0.4849(7) 0.066(3) Uani d . 1 . .
    H H7 0.5101 1.3136 0.4614 0.079 Uiso calc R 1 . .
    C C8 0.5600(7) 1.1980(13) 0.5419(6) 0.069(3) Uani d . 1 . .
    H H8A 0.5327 1.2569 0.5576 0.082 Uiso calc R 1 . .
    C C9 0.6166(7) 1.0715(11) 0.5808(5) 0.054(2) Uani d . 1 . .
    C C10 0.6308(8) 1.0324(13) 0.6411(6) 0.067(3) Uani d . 1 . .
    H H10 0.6020 1.0862 0.6572 0.080 Uiso calc R 1 . .
    C C11 0.6879(8) 0.9133(14) 0.6760(6) 0.066(3) Uani d . 1 . .
    H H11 0.6971 0.8839 0.7155 0.080 Uiso calc R 1 . .
    C C12 0.7314(8) 0.8380(12) 0.6515(5) 0.062(3) Uani d . 1 . .
    H H12 0.7722 0.7598 0.6766 0.074 Uiso calc R 1 . .
    C C13 0.9588(7) 0.9896(11) 0.6411(5) 0.057(2) Uani d . 1 . .
    H H13 0.9199 1.0091 0.6559 0.069 Uiso calc R 1 . .
    C C14 1.0458(8) 1.0686(12) 0.6690(5) 0.071(3) Uani d . 1 . .
    H H14 1.0646 1.1392 0.7014 0.086 Uiso calc R 1 . .
    C C15 1.1042(7) 1.0399(12) 0.6476(6) 0.071(3) Uani d . 1 . .
    H H15 1.1638 1.0905 0.6656 0.085 Uiso calc R 1 . .
    C C16 1.0720(7) 0.9326(12) 0.5979(5) 0.062(3) Uani d . 1 . .
    C C17 0.9822(6) 0.8634(9) 0.5726(4) 0.0409(19) Uani d . 1 . .
    C C18 0.9451(6) 0.7565(9) 0.5191(4) 0.045(2) Uani d . 1 . .
    C C19 1.1266(7) 0.9027(14) 0.5705(6) 0.072(3) Uani d . 1 . .
    H H19 1.1869 0.9505 0.5878 0.087 Uiso calc R 1 . .
    C C20 1.0910(9) 0.8066(17) 0.5204(7) 0.080(4) Uani d . 1 . .
    H H20 1.1272 0.7883 0.5035 0.096 Uiso calc R 1 . .
    C C21 0.9986(8) 0.7317(11) 0.4924(5) 0.058(3) Uani d . 1 . .
    C C22 0.9556(9) 0.6364(14) 0.4378(6) 0.074(4) Uani d . 1 . .
    H H22 0.9876 0.6206 0.4177 0.089 Uiso calc R 1 . .
    C C23 0.8671(10) 0.5656(12) 0.4130(6) 0.069(3) Uani d . 1 . .
    H H23 0.8398 0.4996 0.3776 0.083 Uiso calc R 1 . .
    C C24 0.8199(8) 0.5964(11) 0.4429(5) 0.060(3) Uani d . 1 . .
    H H24 0.7587 0.5512 0.4257 0.072 Uiso calc R 1 . .
    C C25 0.7074(5) 0.3669(9) 0.7078(4) 0.0366(17) Uani d . 1 . .
    C C26 0.7595(6) 0.2558(9) 0.7554(4) 0.0394(18) Uani d . 1 . .
    C C27 0.8460(6) 0.1997(10) 0.7667(4) 0.044(2) Uani d . 1 . .
    C C28 0.8808(6) 0.2563(9) 0.7321(4) 0.0389(18) Uani d . 1 . .
    H H28 0.9399 0.2209 0.7405 0.047 Uiso calc R 1 . .
    C C29 0.8279(6) 0.3649(9) 0.6853(4) 0.0371(18) Uani d . 1 . .
    C C30 0.7408(6) 0.4223(10) 0.6727(4) 0.0425(19) Uani d . 1 . .
    H H30 0.7059 0.4963 0.6414 0.051 Uiso calc R 1 . .
    O O10 0.3768(9) 0.3091(18) 0.7042(7) 0.171(6) Uani d . 1 . .
    H H10A 0.4004 0.2821 0.7429 0.257 Uiso d R 1 . .
    H H10B 0.4159 0.2782 0.6971 0.257 Uiso d R 1 . .
loop_
    _atom_site_aniso_label
    _atom_site_aniso_U_11
    _atom_site_aniso_U_22
    _atom_site_aniso_U_33
    _atom_site_aniso_U_12
    _atom_site_aniso_U_13
    _atom_site_aniso_U_23
    Cd1 0.0384(4) 0.0485(4) 0.0461(4) 0.0018(3) 0.0264(3) 0.0014(3)
    S1 0.0409(11) 0.0553(14) 0.0491(12) 0.0034(10) 0.0300(10) 0.0058(11)
    S2 0.0349(11) 0.0722(17) 0.0523(13) 0.0129(11) 0.0259(10) 0.0076(12)
    O1 0.054(4) 0.060(5) 0.088(6) -0.013(4) 0.007(4) 0.008(4)
    O2 0.055(4) 0.063(4) 0.054(4) 0.008(3) 0.033(3) 0.008(3)
    O3 0.075(5) 0.076(5) 0.059(4) 0.005(4) 0.046(4) -0.004(4)
    O4 0.041(3) 0.065(5) 0.092(5) 0.009(3) 0.044(4) 0.013(4)
    O5 0.042(4) 0.130(8) 0.071(5) 0.031(4) 0.029(4) 0.031(5)
    O6 0.056(5) 0.181(12) 0.154(9) 0.017(6) 0.034(6) -0.089(9)
    O7 0.078(6) 0.142(9) 0.194(11) 0.045(6) 0.107(7) 0.087(9)
    O8 0.062(4) 0.098(6) 0.073(5) 0.017(4) 0.050(4) 0.029(4)
    O9 0.054(4) 0.074(5) 0.058(4) 0.027(3) 0.039(3) 0.025(4)
    N1 0.034(4) 0.075(6) 0.044(4) 0.002(4) 0.022(3) 0.000(4)
    N2 0.041(4) 0.063(5) 0.049(4) -0.001(4) 0.029(3) -0.004(4)
    N3 0.036(4) 0.059(5) 0.039(4) -0.002(3) 0.016(3) -0.001(4)
    N4 0.047(4) 0.049(4) 0.044(4) -0.003(4) 0.027(3) -0.002(4)
    C1 0.051(5) 0.087(8) 0.063(6) 0.002(6) 0.038(5) 0.005(6)
    C2 0.058(6) 0.104(10) 0.067(7) 0.019(7) 0.038(6) 0.025(7)
    C3 0.052(6) 0.073(8) 0.071(7) 0.008(6) 0.027(5) 0.014(6)
    C4 0.043(5) 0.054(6) 0.069(6) 0.002(4) 0.031(5) -0.001(5)
    C5 0.032(4) 0.050(6) 0.060(5) -0.004(4) 0.025(4) -0.002(4)
    C6 0.032(4) 0.053(6) 0.057(5) -0.003(4) 0.026(4) -0.001(4)
    C7 0.050(6) 0.046(6) 0.084(8) 0.006(4) 0.032(6) -0.009(5)
    C8 0.044(5) 0.064(7) 0.087(8) -0.005(5) 0.034(6) -0.026(6)
    C9 0.040(5) 0.059(6) 0.057(5) -0.017(4) 0.026(4) -0.017(5)
    C10 0.054(6) 0.084(8) 0.073(7) -0.019(6) 0.044(6) -0.034(6)
    C11 0.067(6) 0.090(9) 0.061(6) -0.014(6) 0.048(6) -0.017(6)
    C12 0.057(6) 0.066(7) 0.058(6) 0.000(5) 0.033(5) 0.004(5)
    C13 0.055(5) 0.057(6) 0.046(5) -0.004(5) 0.024(4) -0.011(5)
    C14 0.056(6) 0.052(6) 0.060(6) -0.007(5) 0.011(5) -0.007(5)
    C15 0.039(5) 0.061(7) 0.069(7) -0.009(5) 0.010(5) 0.005(6)
    C16 0.034(5) 0.070(7) 0.057(6) 0.014(5) 0.016(4) 0.017(5)
    C17 0.029(4) 0.034(4) 0.044(5) 0.005(3) 0.015(4) 0.012(4)
    C18 0.043(4) 0.049(5) 0.044(4) 0.008(4) 0.027(4) 0.014(4)
    C19 0.042(5) 0.087(9) 0.090(8) -0.001(5) 0.041(6) 0.039(7)
    C20 0.054(6) 0.110(10) 0.092(9) 0.017(7) 0.052(7) 0.023(8)
    C21 0.058(5) 0.068(7) 0.061(6) 0.018(5) 0.043(5) 0.032(5)
    C22 0.094(9) 0.094(9) 0.064(7) 0.040(7) 0.063(7) 0.024(7)
    C23 0.092(8) 0.058(7) 0.065(7) 0.006(6) 0.052(7) 0.006(5)
    C24 0.065(6) 0.057(6) 0.054(6) 0.003(5) 0.034(5) -0.004(5)
    C25 0.028(4) 0.042(5) 0.035(4) 0.005(3) 0.016(3) -0.003(4)
    C26 0.037(4) 0.051(5) 0.034(4) 0.001(4) 0.023(3) -0.007(4)
    C27 0.033(4) 0.054(5) 0.037(4) 0.008(4) 0.017(4) 0.004(4)
    C28 0.031(4) 0.047(5) 0.040(4) 0.010(4) 0.021(3) -0.006(4)
    C29 0.032(4) 0.044(5) 0.032(4) -0.003(3) 0.018(3) 0.000(4)
    C30 0.033(4) 0.051(5) 0.039(4) 0.007(4) 0.020(4) 0.007(4)
    O10 0.119(10) 0.232(16) 0.159(12) 0.043(11) 0.082(9) 0.040(12)
_geom_special_details
;
 All esds (except the esd in the dihedral angle between two l.s. planes)
 are estimated using the full covariance matrix.  The cell esds are taken
 into account individually in the estimation of esds in distances, angles
 and torsion angles; correlations between esds in cell parameters are only
 used when they are defined by crystal symmetry.  An approximate (isotropic)
 treatment of cell esds is used for estimating esds involving l.s. planes.
;
loop_
    _geom_bond_atom_site_label_1
    _geom_bond_atom_site_label_2
    _geom_bond_site_symmetry_2
    _geom_bond_distance
    _geom_bond_publ_flag
    Cd1 O1 . 2.285(7) ?
    Cd1 O2 . 2.299(6) ?
    Cd1 N4 . 2.310(7) ?
    Cd1 N2 . 2.319(7) ?
    Cd1 N1 . 2.337(8) ?
    Cd1 N3 . 2.341(7) ?
    S1 O3 . 1.446(7) ?
    S1 O4 . 1.461(6) ?
    S1 O2 . 1.464(7) ?
    S1 C29 . 1.772(8) ?
    S2 O5 . 1.415(7) ?
    S2 O6 . 1.425(10) ?
    S2 O7 . 1.455(9) ?
    S2 C25 . 1.791(7) ?
    O1 H1A . 0.8205 ?
    O1 H1B . 0.8202 ?
    O8 C26 . 1.343(11) ?
    O8 H8 . 0.8200 ?
    O9 C27 . 1.352(11) ?
    O9 H9 . 0.8200 ?
    N1 C1 . 1.312(12) ?
    N1 C5 . 1.363(12) ?
    N2 C12 . 1.330(12) ?
    N2 C6 . 1.353(12) ?
    N3 C13 . 1.320(12) ?
    N3 C17 . 1.343(11) ?
    N4 C24 . 1.322(12) ?
    N4 C18 . 1.362(11) ?
    C1 C2 . 1.387(16) ?
    C1 H1 . 0.9300 ?
    C2 C3 . 1.385(16) ?
    C2 H2 . 0.9300 ?
    C3 C4 . 1.390(15) ?
    C3 H3 . 0.9300 ?
    C4 C5 . 1.402(14) ?
    C4 C7 . 1.422(15) ?
    C5 C6 . 1.445(13) ?
    C6 C9 . 1.402(13) ?
    C7 C8 . 1.315(17) ?
    C7 H7 . 0.9300 ?
    C8 C9 . 1.450(16) ?
    C8 H8A . 0.9300 ?
    C9 C10 . 1.400(15) ?
    C10 C11 . 1.372(16) ?
    C10 H10 . 0.9300 ?
    C11 C12 . 1.378(14) ?
    C11 H11 . 0.9300 ?
    C12 H12 . 0.9300 ?
    C13 C14 . 1.376(15) ?
    C13 H13 . 0.9300 ?
    C14 C15 . 1.380(17) ?
    C14 H14 . 0.9300 ?
    C15 C16 . 1.411(16) ?
    C15 H15 . 0.9300 ?
    C16 C17 . 1.377(13) ?
    C16 C19 . 1.445(15) ?
    C17 C18 . 1.457(12) ?
    C18 C21 . 1.406(13) ?
    C19 C20 . 1.337(18) ?
    C19 H19 . 0.9300 ?
    C20 C21 . 1.425(16) ?
    C20 H20 . 0.9300 ?
    C21 C22 . 1.394(16) ?
    C22 C23 . 1.370(17) ?
    C22 H22 . 0.9300 ?
    C23 C24 . 1.390(15) ?
    C23 H23 . 0.9300 ?
    C24 H24 . 0.9300 ?
    C25 C30 . 1.377(11) ?
    C25 C26 . 1.403(11) ?
    C26 C27 . 1.387(11) ?
    C27 C28 . 1.389(12) ?
    C28 C29 . 1.378(11) ?
    C28 H28 . 0.9300 ?
    C29 C30 . 1.388(11) ?
    C30 H30 . 0.9300 ?
    O10 H10A . 0.8197 ?
    O10 H10B . 0.8197 ?
loop_
    _geom_contact_atom_site_label_1
    _geom_contact_atom_site_label_2
    _geom_contact_distance
    _geom_contact_site_symmetry_1
    _geom_contact_site_symmetry_2
    _geom_contact_publ_flag
    Cg1 Cg4 3.734(7) . 3_656 y
    Cg1 Cg6 3.937(6) . 1_545 y
    Cg2 Cg6 3.525(5) . 2_545 y
    Cg3 Cg3 3.900(7) . 3_566 y
    Cg4 Cg4 3.533(7) . 3_656 y
    Cg5 Cg5 3.606(7) . 3_556 y
loop_
    _geom_angle_atom_site_label_1
    _geom_angle_atom_site_label_2
    _geom_angle_atom_site_label_3
    _geom_angle_site_symmetry_1
    _geom_angle_site_symmetry_3
    _geom_angle
    _geom_angle_publ_flag
    O1 Cd1 O2 . . 82.9(3) ?
    O1 Cd1 N4 . . 90.6(3) ?
    O2 Cd1 N4 . . 103.4(3) ?
    O1 Cd1 N2 . . 102.6(3) ?
    O2 Cd1 N2 . . 86.8(3) ?
    N4 Cd1 N2 . . 164.4(3) ?
    O1 Cd1 N1 . . 95.3(3) ?
    O2 Cd1 N1 . . 158.3(2) ?
    N4 Cd1 N1 . . 98.2(3) ?
    N2 Cd1 N1 . . 72.5(3) ?
    O1 Cd1 N3 . . 161.8(3) ?
    O2 Cd1 N3 . . 95.1(2) ?
    N4 Cd1 N3 . . 72.2(3) ?
    N2 Cd1 N3 . . 95.4(3) ?
    N1 Cd1 N3 . . 93.1(3) ?
    O3 S1 O4 . . 113.4(4) ?
    O3 S1 O2 . . 111.6(4) ?
    O4 S1 O2 . . 112.0(4) ?
    O3 S1 C29 . . 107.9(4) ?
    O4 S1 C29 . . 105.7(4) ?
    O2 S1 C29 . . 105.9(4) ?
    O5 S2 O6 . . 113.4(7) ?
    O5 S2 O7 . . 112.1(6) ?
    O6 S2 O7 . . 112.6(8) ?
    O5 S2 C25 . . 106.7(4) ?
    O6 S2 C25 . . 106.5(5) ?
    O7 S2 C25 . . 104.9(5) ?
    Cd1 O1 H1A . . 122.0 ?
    Cd1 O1 H1B . . 132.2 ?
    H1A O1 H1B . . 105.1 ?
    S1 O2 Cd1 . . 132.3(4) ?
    C26 O8 H8 . . 109.5 ?
    C27 O9 H9 . . 109.5 ?
    C1 N1 C5 . . 119.9(9) ?
    C1 N1 Cd1 . . 125.3(7) ?
    C5 N1 Cd1 . . 114.5(6) ?
    C12 N2 C6 . . 118.2(8) ?
    C12 N2 Cd1 . . 127.0(7) ?
    C6 N2 Cd1 . . 114.8(6) ?
    C13 N3 C17 . . 117.1(8) ?
    C13 N3 Cd1 . . 127.2(7) ?
    C17 N3 Cd1 . . 115.7(6) ?
    C24 N4 C18 . . 118.9(8) ?
    C24 N4 Cd1 . . 125.6(7) ?
    C18 N4 Cd1 . . 115.4(6) ?
    N1 C1 C2 . . 121.3(11) ?
    N1 C1 H1 . . 119.4 ?
    C2 C1 H1 . . 119.4 ?
    C3 C2 C1 . . 120.0(11) ?
    C3 C2 H2 . . 120.0 ?
    C1 C2 H2 . . 120.0 ?
    C2 C3 C4 . . 119.5(11) ?
    C2 C3 H3 . . 120.3 ?
    C4 C3 H3 . . 120.3 ?
    C3 C4 C5 . . 117.2(10) ?
    C3 C4 C7 . . 123.7(10) ?
    C5 C4 C7 . . 119.0(10) ?
    N1 C5 C4 . . 122.0(9) ?
    N1 C5 C6 . . 117.8(8) ?
    C4 C5 C6 . . 120.1(9) ?
    N2 C6 C9 . . 121.8(9) ?
    N2 C6 C5 . . 119.7(8) ?
    C9 C6 C5 . . 118.5(9) ?
    C8 C7 C4 . . 121.8(11) ?
    C8 C7 H7 . . 119.1 ?
    C4 C7 H7 . . 119.1 ?
    C7 C8 C9 . . 121.4(10) ?
    C7 C8 H8A . . 119.3 ?
    C9 C8 H8A . . 119.3 ?
    C10 C9 C6 . . 118.4(10) ?
    C10 C9 C8 . . 122.6(10) ?
    C6 C9 C8 . . 118.9(9) ?
    C11 C10 C9 . . 119.0(10) ?
    C11 C10 H10 . . 120.5 ?
    C9 C10 H10 . . 120.5 ?
    C10 C11 C12 . . 119.0(10) ?
    C10 C11 H11 . . 120.5 ?
    C12 C11 H11 . . 120.5 ?
    N2 C12 C11 . . 123.6(11) ?
    N2 C12 H12 . . 118.2 ?
    C11 C12 H12 . . 118.2 ?
    N3 C13 C14 . . 124.7(10) ?
    N3 C13 H13 . . 117.7 ?
    C14 C13 H13 . . 117.7 ?
    C13 C14 C15 . . 118.1(10) ?
    C13 C14 H14 . . 121.0 ?
    C15 C14 H14 . . 121.0 ?
    C14 C15 C16 . . 118.8(10) ?
    C14 C15 H15 . . 120.6 ?
    C16 C15 H15 . . 120.6 ?
    C17 C16 C15 . . 117.6(10) ?
    C17 C16 C19 . . 120.6(10) ?
    C15 C16 C19 . . 121.6(11) ?
    N3 C17 C16 . . 123.7(9) ?
    N3 C17 C18 . . 117.6(7) ?
    C16 C17 C18 . . 118.7(8) ?
    N4 C18 C21 . . 121.5(9) ?
    N4 C18 C17 . . 119.0(7) ?
    C21 C18 C17 . . 119.5(8) ?
    C20 C19 C16 . . 120.4(10) ?
    C20 C19 H19 . . 119.8 ?
    C16 C19 H19 . . 119.8 ?
    C19 C20 C21 . . 121.5(11) ?
    C19 C20 H20 . . 119.3 ?
    C21 C20 H20 . . 119.3 ?
    C22 C21 C18 . . 117.1(10) ?
    C22 C21 C20 . . 123.6(10) ?
    C18 C21 C20 . . 119.3(11) ?
    C23 C22 C21 . . 121.5(10) ?
    C23 C22 H22 . . 119.3 ?
    C21 C22 H22 . . 119.3 ?
    C22 C23 C24 . . 117.3(11) ?
    C22 C23 H23 . . 121.4 ?
    C24 C23 H23 . . 121.4 ?
    N4 C24 C23 . . 123.7(10) ?
    N4 C24 H24 . . 118.2 ?
    C23 C24 H24 . . 118.2 ?
    C30 C25 C26 . . 121.5(7) ?
    C30 C25 S2 . . 118.6(6) ?
    C26 C25 S2 . . 119.8(6) ?
    O8 C26 C27 . . 117.3(8) ?
    O8 C26 C25 . . 123.7(7) ?
    C27 C26 C25 . . 119.0(7) ?
    O9 C27 C26 . . 116.5(8) ?
    O9 C27 C28 . . 123.7(7) ?
    C26 C27 C28 . . 119.7(8) ?
    C29 C28 C27 . . 120.1(7) ?
    C29 C28 H28 . . 120.0 ?
    C27 C28 H28 . . 120.0 ?
    C28 C29 C30 . . 121.3(7) ?
    C28 C29 S1 . . 120.1(6) ?
    C30 C29 S1 . . 118.6(6) ?
    C25 C30 C29 . . 118.3(8) ?
    C25 C30 H30 . . 120.9 ?
    C29 C30 H30 . . 120.9 ?
    H10A O10 H10B . . 104.8 ?
loop_
    _geom_torsion_atom_site_label_1
    _geom_torsion_atom_site_label_2
    _geom_torsion_atom_site_label_3
    _geom_torsion_atom_site_label_4
    _geom_torsion_site_symmetry_1
    _geom_torsion_site_symmetry_2
    _geom_torsion_site_symmetry_3
    _geom_torsion_site_symmetry_4
    _geom_torsion
    _geom_torsion_publ_flag
    O3 S1 O2 Cd1 . . . . -16.4(7) ?
    O4 S1 O2 Cd1 . . . . 111.8(5) ?
    C29 S1 O2 Cd1 . . . . -133.5(5) ?
    O1 Cd1 O2 S1 . . . . 44.5(6) ?
    N4 Cd1 O2 S1 . . . . -44.4(6) ?
    N2 Cd1 O2 S1 . . . . 147.6(5) ?
    N1 Cd1 O2 S1 . . . . 130.8(7) ?
    N3 Cd1 O2 S1 . . . . -117.3(5) ?
    O1 Cd1 N1 C1 . . . . -76.7(8) ?
    O2 Cd1 N1 C1 . . . . -160.6(8) ?
    N4 Cd1 N1 C1 . . . . 14.7(8) ?
    N2 Cd1 N1 C1 . . . . -178.2(9) ?
    N3 Cd1 N1 C1 . . . . 87.1(8) ?
    O1 Cd1 N1 C5 . . . . 108.9(6) ?
    O2 Cd1 N1 C5 . . . . 25.0(11) ?
    N4 Cd1 N1 C5 . . . . -159.7(6) ?
    N2 Cd1 N1 C5 . . . . 7.4(6) ?
    N3 Cd1 N1 C5 . . . . -87.3(6) ?
    O1 Cd1 N2 C12 . . . . 82.3(8) ?
    O2 Cd1 N2 C12 . . . . 0.3(8) ?
    N4 Cd1 N2 C12 . . . . -131.1(10) ?
    N1 Cd1 N2 C12 . . . . 173.9(8) ?
    N3 Cd1 N2 C12 . . . . -94.5(8) ?
    O1 Cd1 N2 C6 . . . . -96.0(6) ?
    O2 Cd1 N2 C6 . . . . -178.0(6) ?
    N4 Cd1 N2 C6 . . . . 50.6(12) ?
    N1 Cd1 N2 C6 . . . . -4.4(6) ?
    N3 Cd1 N2 C6 . . . . 87.2(6) ?
    O1 Cd1 N3 C13 . . . . -163.2(9) ?
    O2 Cd1 N3 C13 . . . . -80.4(8) ?
    N4 Cd1 N3 C13 . . . . 177.1(8) ?
    N2 Cd1 N3 C13 . . . . 6.8(8) ?
    N1 Cd1 N3 C13 . . . . 79.5(8) ?
    O1 Cd1 N3 C17 . . . . 17.8(12) ?
    O2 Cd1 N3 C17 . . . . 100.6(6) ?
    N4 Cd1 N3 C17 . . . . -1.8(6) ?
    N2 Cd1 N3 C17 . . . . -172.1(6) ?
    N1 Cd1 N3 C17 . . . . -99.4(6) ?
    O1 Cd1 N4 C24 . . . . 11.1(8) ?
    O2 Cd1 N4 C24 . . . . 93.9(8) ?
    N2 Cd1 N4 C24 . . . . -136.4(10) ?
    N1 Cd1 N4 C24 . . . . -84.3(8) ?
    N3 Cd1 N4 C24 . . . . -174.9(8) ?
    O1 Cd1 N4 C18 . . . . -172.4(6) ?
    O2 Cd1 N4 C18 . . . . -89.6(6) ?
    N2 Cd1 N4 C18 . . . . 40.1(12) ?
    N1 Cd1 N4 C18 . . . . 92.2(6) ?
    N3 Cd1 N4 C18 . . . . 1.6(6) ?
    C5 N1 C1 C2 . . . . 3.1(15) ?
    Cd1 N1 C1 C2 . . . . -171.0(8) ?
    N1 C1 C2 C3 . . . . -2.1(17) ?
    C1 C2 C3 C4 . . . . -0.3(17) ?
    C2 C3 C4 C5 . . . . 1.5(15) ?
    C2 C3 C4 C7 . . . . -173.9(10) ?
    C1 N1 C5 C4 . . . . -1.8(13) ?
    Cd1 N1 C5 C4 . . . . 172.9(7) ?
    C1 N1 C5 C6 . . . . 175.7(8) ?
    Cd1 N1 C5 C6 . . . . -9.6(10) ?
    C3 C4 C5 N1 . . . . -0.5(14) ?
    C7 C4 C5 N1 . . . . 175.2(9) ?
    C3 C4 C5 C6 . . . . -178.0(9) ?
    C7 C4 C5 C6 . . . . -2.3(13) ?
    C12 N2 C6 C9 . . . . 1.2(13) ?
    Cd1 N2 C6 C9 . . . . 179.7(6) ?
    C12 N2 C6 C5 . . . . -177.3(8) ?
    Cd1 N2 C6 C5 . . . . 1.1(10) ?
    N1 C5 C6 N2 . . . . 5.9(12) ?
    C4 C5 C6 N2 . . . . -176.6(8) ?
    N1 C5 C6 C9 . . . . -172.7(8) ?
    C4 C5 C6 C9 . . . . 4.9(13) ?
    C3 C4 C7 C8 . . . . 175.0(11) ?
    C5 C4 C7 C8 . . . . -0.4(15) ?
    C4 C7 C8 C9 . . . . 0.4(16) ?
    N2 C6 C9 C10 . . . . -2.2(13) ?
    C5 C6 C9 C10 . . . . 176.4(8) ?
    N2 C6 C9 C8 . . . . 176.7(8) ?
    C5 C6 C9 C8 . . . . -4.7(12) ?
    C7 C8 C9 C10 . . . . -179.0(10) ?
    C7 C8 C9 C6 . . . . 2.2(15) ?
    C6 C9 C10 C11 . . . . 0.7(14) ?
    C8 C9 C10 C11 . . . . -178.1(9) ?
    C9 C10 C11 C12 . . . . 1.5(15) ?
    C6 N2 C12 C11 . . . . 1.2(15) ?
    Cd1 N2 C12 C11 . . . . -177.0(8) ?
    C10 C11 C12 N2 . . . . -2.6(16) ?
    C17 N3 C13 C14 . . . . -1.5(15) ?
    Cd1 N3 C13 C14 . . . . 179.5(8) ?
    N3 C13 C14 C15 . . . . -0.3(17) ?
    C13 C14 C15 C16 . . . . 0.6(16) ?
    C14 C15 C16 C17 . . . . 1.0(15) ?
    C14 C15 C16 C19 . . . . 176.5(10) ?
    C13 N3 C17 C16 . . . . 3.3(13) ?
    Cd1 N3 C17 C16 . . . . -177.7(7) ?
    C13 N3 C17 C18 . . . . -177.2(8) ?
    Cd1 N3 C17 C18 . . . . 1.9(9) ?
    C15 C16 C17 N3 . . . . -3.0(14) ?
    C19 C16 C17 N3 . . . . -178.6(8) ?
    C15 C16 C17 C18 . . . . 177.4(8) ?
    C19 C16 C17 C18 . . . . 1.8(13) ?
    C24 N4 C18 C21 . . . . -2.1(13) ?
    Cd1 N4 C18 C21 . . . . -178.9(6) ?
    C24 N4 C18 C17 . . . . 175.5(8) ?
    Cd1 N4 C18 C17 . . . . -1.2(10) ?
    N3 C17 C18 N4 . . . . -0.5(11) ?
    C16 C17 C18 N4 . . . . 179.1(8) ?
    N3 C17 C18 C21 . . . . 177.2(8) ?
    C16 C17 C18 C21 . . . . -3.2(12) ?
    C17 C16 C19 C20 . . . . -0.4(16) ?
    C15 C16 C19 C20 . . . . -175.8(11) ?
    C16 C19 C20 C21 . . . . 0.3(18) ?
    N4 C18 C21 C22 . . . . 2.5(13) ?
    C17 C18 C21 C22 . . . . -175.2(8) ?
    N4 C18 C21 C20 . . . . -179.3(9) ?
    C17 C18 C21 C20 . . . . 3.1(13) ?
    C19 C20 C21 C22 . . . . 176.4(11) ?
    C19 C20 C21 C18 . . . . -1.7(17) ?
    C18 C21 C22 C23 . . . . -2.6(15) ?
    C20 C21 C22 C23 . . . . 179.3(11) ?
    C21 C22 C23 C24 . . . . 2.3(16) ?
    C18 N4 C24 C23 . . . . 1.8(15) ?
    Cd1 N4 C24 C23 . . . . 178.2(8) ?
    C22 C23 C24 N4 . . . . -1.9(16) ?
    O5 S2 C25 C30 . . . . 35.7(8) ?
    O6 S2 C25 C30 . . . . -85.7(9) ?
    O7 S2 C25 C30 . . . . 154.8(8) ?
    O5 S2 C25 C26 . . . . -146.1(7) ?
    O6 S2 C25 C26 . . . . 92.5(9) ?
    O7 S2 C25 C26 . . . . -27.0(9) ?
    C30 C25 C26 O8 . . . . -179.2(8) ?
    S2 C25 C26 O8 . . . . 2.6(12) ?
    C30 C25 C26 C27 . . . . -0.7(12) ?
    S2 C25 C26 C27 . . . . -178.9(6) ?
    O8 C26 C27 O9 . . . . -1.2(12) ?
    C25 C26 C27 O9 . . . . -179.8(8) ?
    O8 C26 C27 C28 . . . . -179.9(8) ?
    C25 C26 C27 C28 . . . . 1.5(13) ?
    O9 C27 C28 C29 . . . . 179.5(8) ?
    C26 C27 C28 C29 . . . . -1.9(13) ?
    C27 C28 C29 C30 . . . . 1.5(12) ?
    C27 C28 C29 S1 . . . . -179.5(6) ?
    O3 S1 C29 C28 . . . . 98.1(7) ?
    O4 S1 C29 C28 . . . . -23.4(8) ?
    O2 S1 C29 C28 . . . . -142.3(7) ?
    O3 S1 C29 C30 . . . . -82.8(8) ?
    O4 S1 C29 C30 . . . . 155.6(7) ?
    O2 S1 C29 C30 . . . . 36.7(8) ?
    C26 C25 C30 C29 . . . . 0.3(12) ?
    S2 C25 C30 C29 . . . . 178.5(6) ?
    C28 C29 C30 C25 . . . . -0.7(12) ?
    S1 C29 C30 C25 . . . . -179.7(6) ?
loop_
    _geom_hbond_atom_site_label_D
    _geom_hbond_atom_site_label_H
    _geom_hbond_atom_site_label_A
    _geom_hbond_site_symmetry_A
    _geom_hbond_distance_DH
    _geom_hbond_distance_HA
    _geom_hbond_distance_DA
    _geom_hbond_angle_DHA
    _geom_hbond_publ_flag
    O1 H1A O3 . 0.82 2.15 2.790(10) 134.9 yes
    O1 H1B O5 3_666 0.82 1.93 2.735(10) 166.5 yes
    O10 H10A O6 2_646 0.82 2.22 2.737(19) 121.0 yes
    O10 H10B O7 . 0.82 2.18 2.876(15) 142.5 yes
    O8 H8 O7 . 0.82 1.87 2.614(11) 150.1 yes
    O9 H9 O4 2_746 0.82 1.90 2.690(9) 160.1 yes
    C23 H23 O8 4_565 0.93 2.57 3.465(15) 163 yes
    C23 H23 O9 4_565 0.93 2.40 3.112(17) 134 yes
data_global
_journal_date_recd_electronic     2007-12-09
_journal_date_accepted     2007-12-20
_journal_name_full     'Acta Crystallographica, Section E'
_journal_year     2008
_journal_volume     64
_journal_issue      2
_journal_page_first     m396
_journal_page_last     m397
_journal_paper_category     QM
_journal_coeditor_code     CV2375
_publ_contact_author_name     'Xiangdong Zhang'
_publ_contact_author_address
;
College of Chemistry
Liaoning University
Shenyang
110036
China
;
_publ_contact_author_email     xdzhang@lnu.edu.cn
_publ_contact_author_fax     ?
_publ_contact_author_phone     ?
_publ_section_title
;\
Aqua(4,5-dihydroxybenzene-1,3-disulfonato-\k<i>O</i>)bis(1,10-phenanthroline-\
\k^2^<i>N,N</i>')cadmium(II) monohydrate
;
loop_
    _publ_author_name
    _publ_author_footnote
    _publ_author_address
    'Zhang, Xiangdong' .
;
College of Chemistry
Liaoning University
Shenyang 110036
People's Republic of China
;
    'Ge, Chunhua' .
;
College of Chemistry
Liaoning University
Shenyang 110036
People's Republic of China
;
    'Guan, Lei' .
;
College of Chemistry
Liaoning University
Shenyang 110036
People's Republic of China
;
    'Sun, Zhimin' .
;
College of Chemistry
Liaoning University
Shenyang 110036
People's Republic of China
;
