# Supplementary material for: Aqua­(4,5-dihydroxy­benzene-1,3-disulfonato-κO)bis­(1,10-phenanthroline-κ2 N,N’)cadmium(II) monohydrate
Source: Acta Crystallogr Sect E Struct Rep Online. 2008 Jan 23;64(Pt 2):m396–7. doi: 10.1107/S1600536807067918 (PMC2960182; doi:10.1107/S1600536807067918)
Supplement: Supplementary file 2 [file e-64-0m396-Isup2.hkl]

# 
# h,k,l, Fc-squared, Fo-squared, sigma(Fo-squared) and status flag 
# 
data_I
_shelx_title ' Z21 in P21/c' 
_shelx_refln_list_code          4 
_shelx_F_calc_maximum      290.47 
_exptl_crystal_F_000      1568.00 
_reflns_d_resolution_high  0.8409 
 
loop_ 
 _symmetry_equiv_pos_as_xyz 
 'x, y, z' 
 '-x, y+1/2, -z+1/2' 
 '-x, -y, -z' 
 'x, -y-1/2, z-1/2' 
 
_cell_length_a    16.5700 
_cell_length_b     9.3300 
_cell_length_c    24.5850 
_cell_angle_alpha  90.000 
_cell_angle_beta  127.199 
_cell_angle_gamma  90.000 
 
_shelx_F_squared_multiplier     1.000 
 
loop_ 
 _refln_index_h 
 _refln_index_k 
 _refln_index_l 
 _refln_F_squared_calc 
 _refln_F_squared_meas 
 _refln_F_squared_sigma 
 _refln_observed_status 
   2   0   0    11091.09     9444.29    217.65 o 
   3   0   0      193.32      306.08     18.98 o 
   4   0   0    10071.81     9719.99    317.19 o 
   5   0   0    10309.44     9113.28    354.34 o 
   6   0   0     3193.63     2503.67    109.33 o 
   7   0   0      703.16      657.79     34.32 o 
   8   0   0     1706.56     1769.56     59.86 o 
   9   0   0     5880.09     4942.62    212.10 o 
  10   0   0       45.51       43.61     29.17 o 
  11   0   0     3824.35     4179.94    177.67 o 
  12   0   0     1951.25     1886.05     72.99 o 
  13   0   0      300.38      272.06     46.44 o 
  14   0   0      905.66      910.67     67.13 o 
  15   0   0      208.02      164.95     50.48 o 
   2   1   0     4049.00     4481.29    123.52 o 
   3   1   0    43960.38    46561.22    652.95 o 
   4   1   0     1661.64     1761.99    116.04 o 
   5   1   0      295.72      374.65     32.05 o 
   6   1   0    35950.07    33519.98   1539.95 o 
   7   1   0      399.36      441.94     49.87 o 
   8   1   0     9589.27     9303.36    333.89 o 
   9   1   0        8.17       41.59     32.86 o 
  10   1   0     3156.49     2868.90     88.49 o 
  11   1   0      674.21      659.89     34.24 o 
  12   1   0     2396.22     2287.41    151.58 o 
  13   1   0     1880.16     1879.00    124.27 o 
  14   1   0      205.65      246.48     34.99 o 
  15   1   0     1494.55     1326.05     56.59 o 
   0   2   0      567.09      499.91     20.19 o 
   1   2   0     3538.63     5170.43    141.84 o 
   2   2   0    18294.49    17577.05    378.06 o 
   3   2   0    29050.32    26812.68    534.13 o 
   4   2   0    59865.66    62072.36    847.68 o 
   5   2   0    12575.42    10810.66    409.25 o 
   6   2   0     6938.21     6413.47    240.26 o 
   7   2   0     3303.76     2661.75    103.88 o 
   8   2   0      689.15      643.46     39.27 o 
   9   2   0     6648.89     6775.58    279.63 o 
  10   2   0      118.27      134.67     32.20 o 
  11   2   0      761.00      665.67     52.70 o 
  12   2   0      909.10      878.57     64.91 o 
  13   2   0     1280.17     1171.93     66.63 o 
  14   2   0     2160.70     1909.67     91.16 o 
  15   2   0      555.38      460.53     60.87 o 
   1   3   0    12531.42    13495.70    660.42 o 
   2   3   0     3663.58     3179.02    128.51 o 
   3   3   0     1721.97     1712.72     62.49 o 
   4   3   0    22901.70    24699.48    597.52 o 
   5   3   0     4183.26     4187.72    175.35 o 
   6   3   0    14834.41    15086.30    546.85 o 
   7   3   0     8935.07     9747.35    466.79 o 
   8   3   0     1150.47     1298.32     52.29 o 
   9   3   0      408.98      424.19     38.97 o 
  10   3   0     3819.96     3625.32    157.08 o 
  11   3   0     4248.41     3768.98    198.06 o 
  12   3   0     2250.21     2404.33    122.35 o 
  13   3   0      944.84      827.19     62.79 o 
  14   3   0       24.81       79.75     43.21 o 
  15   3   0      823.55      813.86     71.78 o 
   0   4   0     5409.08     3868.31    153.95 o 
   2   4   0     6259.65     6833.32    332.83 o 
   3   4   0     2845.18     2321.25    114.78 o 
   4   4   0     5573.31     6152.31    243.29 o 
   5   4   0     5517.11     6468.89    246.22 o 
   6   4   0     1480.98     1551.71     59.46 o 
   7   4   0    15748.63    15160.90    614.89 o 
   8   4   0      753.82      685.86     46.84 o 
   9   4   0     8166.00     7764.58    282.96 o 
  10   4   0       19.81       68.24     36.04 o 
  11   4   0     1996.87     1905.74     75.01 o 
  12   4   0     1476.77     1338.90     73.29 o 
  13   4   0      662.67      698.58     62.08 o 
  14   4   0      454.19      425.61     58.15 o 
   1   5   0     7183.72     7438.13    221.79 o 
   2   5   0      788.91      816.08     38.06 o 
   3   5   0    11994.52    11683.47    492.13 o 
   4   5   0     2512.44     3013.06    131.13 o 
   5   5   0      810.43      921.17     46.03 o 
   6   5   0     6687.92     7048.24    271.25 o 
   7   5   0     2464.38     2583.32    108.32 o 
   8   5   0     7018.66     7894.91    296.39 o 
   9   5   0     1673.53     1583.61     64.31 o 
  10   5   0     1953.49     1988.62     88.23 o 
  11   5   0       11.70      103.98     37.05 o 
  12   5   0      208.68      149.61     50.68 o 
  13   5   0      713.57      674.15     62.69 o 
  14   5   0      410.27      369.78     59.66 o 
   0   6   0    25856.08    28368.82    811.44 o 
   1   6   0     3290.98     4144.91    338.28 o 
   2   6   0     5203.78     5896.30    220.88 o 
   3   6   0     2092.72     2215.76     91.16 o 
   4   6   0      315.92      167.48     35.13 o 
   5   6   0     2267.67     2597.65    107.01 o 
   6   6   0      922.06     1242.09     59.16 o 
   7   6   0     2666.65     2720.81     98.22 o 
   8   6   0      561.21      651.53     53.20 o 
   9   6   0     2852.36     2934.42    101.56 o 
  10   6   0      459.56      453.37     53.30 o 
  11   6   0     2817.55     3118.86    145.67 o 
  12   6   0      481.67      451.45     61.88 o 
  13   6   0      325.63      215.73     52.70 o 
   1   7   0     4628.95     5456.79    166.42 o 
   2   7   0       78.31      102.36     31.29 o 
   3   7   0     1175.08     1254.10     56.94 o 
   4   7   0     2459.80     2952.19     96.51 o 
   5   7   0     1193.63     1631.36     69.35 o 
   6   7   0     3136.30     3569.20    126.69 o 
   7   7   0       80.97      105.09     39.67 o 
   8   7   0     1301.59     1450.65     81.57 o 
   9   7   0      288.12      281.35     46.34 o 
  10   7   0      317.00      328.49     51.59 o 
  11   7   0      149.79      163.44     48.76 o 
  12   7   0      802.80      801.75     69.76 o 
   0   8   0      957.47      920.46     65.31 o 
   1   8   0      490.42      609.96     35.62 o 
   2   8   0     2040.49     2718.29    150.62 o 
   3   8   0      224.09      326.07     41.19 o 
   4   8   0     5137.06     7523.21    293.16 o 
   5   8   0     1582.40     1830.53     73.59 o 
   6   8   0       79.79      124.67     39.47 o 
   7   8   0     2548.77     3797.14    161.52 o 
   8   8   0      222.97      220.88     46.94 o 
   9   8   0      817.20     1003.24     69.86 o 
  10   8   0      101.59      104.79     58.45 o 
   1   9   0     1112.25     1613.75    106.86 o 
   2   9   0      429.83      684.44     54.11 o 
   3   9   0      526.47      634.98     54.21 o 
   4   9   0      210.54      215.73     49.26 o 
   5   9   0     1245.29     1666.18     75.61 o 
   6   9   0      785.09      979.62     74.60 o 
   7   9   0      167.54      314.96     51.69 o 
   8   9   0      466.25      480.62     61.78 o 
   9   9   0        1.93       36.95     42.30 o 
   0  10   0     1935.99     2514.57    120.13 o 
   1  10   0        8.72       30.29     37.76 o 
   2  10   0      662.98     1104.60     82.48 o 
   3  10   0      150.49      239.55     44.52 o 
   4  10   0      229.38      337.38     55.93 o 
   5  10   0      591.45      939.64     68.95 o 
   6  10   0      301.19      342.02     58.45 o 
   1  11   0      290.96      484.07     69.00 o 
   2  11   0       17.70        0.00     70.97 o 
 -16   1   1        4.90        5.21     31.48 o 
 -15   1   1       54.31       60.46     41.48 o 
 -14   1   1       40.44       48.36     34.14 o 
 -13   1   1       54.31       54.76     65.97 o 
 -12   1   1       37.80       26.97     23.34 o 
 -11   1   1      864.16      861.94     37.07 o 
 -10   1   1      212.50      165.57     29.02 o 
  -9   1   1      180.71      128.56     34.63 o 
  -8   1   1       68.83       83.31     19.28 o 
  -7   1   1     5012.37     4929.50    137.27 o 
  -6   1   1     2814.59     3059.28     79.33 o 
  -5   1   1      304.42      396.56     68.90 o 
  -4   1   1    11437.24    10924.15    346.61 o 
  -3   1   1    73852.02    72158.30    708.97 o 
   1   1   1    20639.05    19975.38    478.11 o 
   2   1   1     2006.23     1862.58     56.68 o 
   3   1   1     3394.39     3414.04     82.19 o 
   4   1   1     3340.00     3272.56     99.99 o 
   5   1   1       20.96       61.03     14.22 o 
   6   1   1      622.24      660.77     23.91 o 
   7   1   1      842.97      842.49     28.48 o 
   8   1   1     2190.71     2275.71     69.26 o 
   9   1   1       60.37       63.91     57.29 o 
  10   1   1      277.73      306.55     26.70 o 
  11   1   1        4.79        5.35     36.39 o 
  12   1   1      369.72      304.18     34.36 o 
  13   1   1      107.22       96.89     36.04 o 
  14   1   1      457.78      367.58     38.72 o 
  15   1   1       57.70       89.18     32.85 o 
 -15   2   1      238.45      231.88     56.13 o 
 -14   2   1       70.92       42.30     42.70 o 
 -13   2   1       41.67       70.77     36.14 o 
 -12   2   1      238.81      245.41     44.72 o 
 -11   2   1       16.19        2.12     30.99 o 
 -10   2   1      278.09      205.53     33.52 o 
  -9   2   1      254.13      221.28     31.80 o 
  -8   2   1       72.43       58.45     27.46 o 
  -7   2   1     6383.59     6425.48    242.68 o 
  -6   2   1     1535.34     1287.72     44.32 o 
  -5   2   1     3629.90     3168.73    115.08 o 
  -4   2   1    10628.43    12053.05    384.72 o 
  -3   2   1     5039.09     5148.46    236.53 o 
  -2   2   1      903.67      536.05     22.11 o 
  -1   2   1      103.53        9.09      9.99 o 
   0   2   1    34237.52    31781.14    476.59 o 
   1   2   1      768.24      722.28     23.82 o 
   2   2   1       47.03      144.56     18.78 o 
   3   2   1     7488.54     6644.34    282.76 o 
   4   2   1     1460.86     1113.68     36.44 o 
   5   2   1        2.70       86.11     21.91 o 
   6   2   1       17.72       39.27     21.81 o 
   7   2   1     1267.23     1164.97     75.01 o 
   8   2   1      283.09      273.07     33.82 o 
   9   2   1       63.99      131.54     30.49 o 
  10   2   1      538.56      560.98     45.93 o 
  11   2   1      593.48      503.74     48.15 o 
  12   2   1       38.08       77.02     34.12 o 
  13   2   1      236.77      205.33     48.76 o 
  14   2   1       30.76       81.97     47.65 o 
  15   2   1      120.43       86.41     39.88 o 
 -15   3   1       21.42       89.34     56.63 o 
 -14   3   1       44.61        0.00     46.03 o 
 -13   3   1       39.21       47.85     39.77 o 
 -12   3   1       89.45       77.73     38.87 o 
 -11   3   1      168.71      150.11     38.56 o 
 -10   3   1      753.70      759.15     46.24 o 
  -9   3   1       20.11        0.00     24.73 o 
  -8   3   1      427.20      513.84     38.97 o 
  -7   3   1     7017.03     6909.54    280.34 o 
  -6   3   1     1832.69     2241.40     73.90 o 
  -5   3   1      871.19     1132.26     42.90 o 
  -4   3   1       16.10       47.04     20.39 o 
  -3   3   1      938.16      759.04     30.79 o 
  -2   3   1     2677.05     2166.39     71.17 o 
  -1   3   1     6757.42     6648.93    270.34 o 
   0   3   1      186.52      238.96     49.62 o 
   1   3   1        1.27       42.81     13.39 o 
   2   3   1      876.66     1018.59     37.05 o 
   3   3   1       76.16       17.57     19.89 o 
   4   3   1     2006.05     2323.37    106.91 o 
   5   3   1      361.63      266.81     28.17 o 
   6   3   1     3278.70     3621.18    139.41 o 
   7   3   1        3.19        9.69     26.55 o 
   8   3   1       29.42       35.03     27.46 o 
   9   3   1      166.22      131.03     34.42 o 
  10   3   1        2.49       70.97     32.20 o 
  11   3   1       64.13       89.14     41.49 o 
  12   3   1       62.15       56.83     37.35 o 
  13   3   1       66.21      110.24     39.67 o 
  14   3   1      102.96      119.63     45.23 o 
 -15   4   1      603.27      553.71     61.38 o 
 -14   4   1       36.26      122.96     57.14 o 
 -13   4   1       12.85       29.17     54.31 o 
 -12   4   1       43.79       13.83     43.91 o 
 -11   4   1      715.01      766.92     55.32 o 
 -10   4   1     2256.31     2395.45    115.18 o 
  -9   4   1      118.41      159.00     41.69 o 
  -8   4   1       53.53        0.00     28.97 o 
  -7   4   1      999.77     1024.75     71.57 o 
  -6   4   1     1864.68     1977.41     57.14 o 
  -5   4   1      513.18      567.24     38.06 o 
  -4   4   1        3.58       45.93     20.90 o 
  -3   4   1      648.24      655.57     31.19 o 
  -2   4   1       15.48       14.03     19.89 o 
  -1   4   1     1308.33     1778.54    111.70 o 
   0   4   1     1156.82     1221.74     50.53 o 
   1   4   1       20.83       14.89     13.66 o 
   2   4   1      607.84      513.63     30.59 o 
   3   4   1     2612.18     2424.82    109.73 o 
   4   4   1       58.28      152.33     27.96 o 
   5   4   1      254.04      281.75     34.83 o 
   6   4   1      262.57      266.71     32.41 o 
   7   4   1     1473.14     1503.15     66.12 o 
   8   4   1      363.21      449.53     44.92 o 
   9   4   1      146.40      164.65     38.06 o 
  10   4   1      377.09      416.32     46.64 o 
  11   4   1      828.61      839.10     58.05 o 
  12   4   1      142.66      134.97     41.19 o 
  13   4   1        4.51       42.70     41.79 o 
  14   4   1       31.58       91.56     57.44 o 
 -14   5   1       23.44       67.23     51.59 o 
 -13   5   1      277.86      306.59     51.18 o 
 -12   5   1        4.33        8.68     44.92 o 
 -11   5   1      389.99      374.83     52.39 o 
 -10   5   1      283.39      337.98     44.32 o 
  -9   5   1      192.67      285.08     41.19 o 
  -8   5   1     2227.64     2482.16     76.52 o 
  -7   5   1       21.60        0.00     29.88 o 
  -6   5   1        0.08        8.68     28.27 o 
  -5   5   1      309.93      372.81     36.44 o 
  -4   5   1      642.59      729.26     41.19 o 
  -3   5   1      101.03      141.63     25.14 o 
  -2   5   1       22.40       24.23     21.81 o 
  -1   5   1     1359.23     1569.47     59.25 o 
   0   5   1      581.90      750.12     70.82 o 
   1   5   1     1622.00     2477.00    119.37 o 
   2   5   1      107.11      122.86     25.54 o 
   3   5   1       72.99       64.00     23.12 o 
   4   5   1      562.01      777.62     42.00 o 
   5   5   1       89.22      120.03     31.50 o 
   6   5   1      374.05      419.55     39.98 o 
   7   5   1       29.36        0.00     39.07 o 
   8   5   1      960.55     1076.53     59.06 o 
   9   5   1      623.21      615.59     57.74 o 
  10   5   1       64.09       73.39     37.65 o 
  11   5   1        1.66        0.00     38.56 o 
  12   5   1        7.47       57.34     43.21 o 
  13   5   1      355.78      285.59     58.35 o 
 -13   6   1       22.20       28.67     51.89 o 
 -12   6   1       30.83       33.11     40.08 o 
 -11   6   1      243.59      198.17     44.22 o 
 -10   6   1      346.29      433.48     49.06 o 
  -9   6   1      194.73      204.63     45.33 o 
  -8   6   1      466.80      613.78     52.60 o 
  -7   6   1      100.56       16.56     32.10 o 
  -6   6   1      588.88      775.80     50.27 o 
  -5   6   1       75.10       70.97     31.90 o 
  -4   6   1      442.73      541.80     42.50 o 
  -3   6   1       21.78       41.39     26.95 o 
  -2   6   1      380.42      360.59     35.53 o 
  -1   6   1     1430.00     2021.33     78.14 o 
   0   6   1      302.97      390.58     25.05 o 
   1   6   1       42.42       35.72     38.26 o 
   2   6   1      456.75      672.93     45.02 o 
   3   6   1      515.95      565.22     37.96 o 
   4   6   1      607.14      879.68     47.95 o 
   5   6   1      163.14      261.26     40.38 o 
   6   6   1       34.82       68.65     30.89 o 
   7   6   1       61.57       85.81     36.64 o 
   8   6   1       71.27       83.28     45.63 o 
   9   6   1       46.20       32.10     36.75 o 
  10   6   1        4.77        0.00     34.93 o 
  11   6   1      338.99      380.28     57.54 o 
  12   6   1       57.43       41.09     40.99 o 
 -12   7   1       45.21       20.69     56.53 o 
 -11   7   1      176.01      176.16     49.57 o 
 -10   7   1      215.36      270.95     48.15 o 
  -9   7   1        3.44        0.00     36.95 o 
  -8   7   1      332.88      453.06     50.78 o 
  -7   7   1      952.32     1432.38     64.91 o 
  -6   7   1       19.23       62.69     38.56 o 
  -5   7   1       36.37        0.00     33.21 o 
  -4   7   1      218.04      180.20     62.49 o 
  -3   7   1      364.14      583.49     43.11 o 
  -2   7   1      333.51      487.59     43.00 o 
  -1   7   1        0.23       23.91     20.51 o 
   0   7   1     1058.53     1334.99     47.80 o 
   1   7   1      634.07      871.05     37.22 o 
   2   7   1       63.16      208.66     36.44 o 
   3   7   1      440.86      476.59     42.00 o 
   4   7   1       15.38        0.00     34.73 o 
   5   7   1      162.98      281.55     42.30 o 
   6   7   1      166.29       96.61     38.26 o 
   7   7   1        1.27       66.73     36.44 o 
   8   7   1      884.16     1238.96     68.95 o 
   9   7   1      435.02      501.22     54.21 o 
  10   7   1      139.33      292.45     64.10 o 
  11   7   1       45.07       23.42     56.13 o 
 -11   8   1        0.08        0.00     39.37 o 
 -10   8   1        0.56        0.00     44.92 o 
  -9   8   1        7.12       89.14     55.42 o 
  -8   8   1       40.78       70.67     39.98 o 
  -7   8   1       80.77       62.08     50.17 o 
  -6   8   1        0.83       74.80     61.88 o 
  -5   8   1       17.38       70.06     39.88 o 
  -4   8   1      198.95      398.75     48.15 o 
  -3   8   1      136.03      169.19     40.78 o 
  -2   8   1       17.00       52.39     34.52 o 
  -1   8   1       81.06      117.47     44.72 o 
   0   8   1      109.60      205.19     50.63 o 
   1   8   1      318.74      452.79     36.18 o 
   2   8   1      103.90      154.45     37.25 o 
   3   8   1        3.13       29.98     37.76 o 
   4   8   1       60.73      134.87     46.03 o 
   5   8   1        5.78        0.00     59.16 o 
   6   8   1        0.50        0.00     39.77 o 
   7   8   1        4.98        0.00     56.63 o 
   8   8   1        6.43        0.00     38.87 o 
   9   8   1       58.21       54.82     42.30 o 
  10   8   1        3.14       28.27     43.00 o 
  -9   9   1       16.39       25.74     50.88 o 
  -8   9   1        1.98        0.00     51.28 o 
  -7   9   1      200.92      262.67     58.15 o 
  -6   9   1       19.29        0.00     37.96 o 
  -5   9   1      118.68      118.92     42.80 o 
  -4   9   1      174.29      407.84     50.68 o 
  -3   9   1      443.70      737.64     57.74 o 
  -2   9   1       25.89       30.18     36.14 o 
  -1   9   1       82.84      165.03     31.92 o 
   0   9   1       15.53        0.00     29.06 o 
   1   9   1       78.05      172.28     33.48 o 
   2   9   1       55.37      107.01     43.00 o 
   3   9   1      369.08      619.33     50.27 o 
   4   9   1      106.45      236.02     67.43 o 
   5   9   1      110.97      212.40     44.42 o 
   6   9   1        9.50        0.00     39.67 o 
   7   9   1        0.38       60.37     49.16 o 
   8   9   1       37.50       44.32     44.12 o 
  -7  10   1        5.27        0.00     43.21 o 
  -6  10   1       37.61      102.57     44.12 o 
  -5  10   1       18.95       32.20     57.84 o 
  -4  10   1       93.12      172.22     55.12 o 
  -3  10   1       87.02      110.94     50.17 o 
  -2  10   1        8.01       32.30     37.96 o 
  -1  10   1        6.04       35.91     36.59 o 
   0  10   1        0.27        9.04    105.19 o 
   1  10   1        9.14       26.13     35.02 o 
   2  10   1        4.03       33.31     68.95 o 
   3  10   1        0.01        0.00     45.12 o 
   4  10   1        0.02        0.00     41.09 o 
   5  10   1       18.31       15.24     39.98 o 
   6  10   1       32.98      130.43     48.96 o 
  -2  11   1       48.31       86.92     49.36 o 
  -1  11   1       86.19      163.94     40.16 o 
   0  11   1        0.26       25.55     42.07 o 
   1  11   1       58.74      132.50     36.97 o 
 -16   0   2     1162.04      895.33     69.76 o 
 -15   0   2      459.06      423.99     55.83 o 
 -14   0   2     2321.05     2481.36     90.35 o 
 -13   0   2     2479.93     2426.44     82.78 o 
 -12   0   2      197.49      199.48     38.87 o 
 -11   0   2     8542.58     8016.05    321.73 o 
 -10   0   2     1065.09     1046.05     48.05 o 
  -9   0   2     8722.79     9269.05    325.77 o 
  -8   0   2     4085.20     4089.49    174.44 o 
  -7   0   2    25694.11    26785.22    641.24 o 
  -6   0   2      173.25      246.42     23.12 o 
  -5   0   2      573.06      378.66     24.23 o 
  -4   0   2    31202.21    30901.66    496.47 o 
  -3   0   2     2368.21     2406.85     84.39 o 
  -2   0   2     4628.98     5252.14    150.21 o 
   2   0   2     2410.09     3277.95    120.94 o 
   3   0   2    19310.78    19033.86    428.74 o 
   4   0   2       36.93       45.43     19.18 o 
   5   0   2    14806.39    14173.61    455.59 o 
   6   0   2     4417.23     4411.42    167.98 o 
   7   0   2    13067.55    11765.44    492.03 o 
   8   0   2     2276.64     2127.93     79.85 o 
   9   0   2    14952.25    13943.14    631.34 o 
  10   0   2      529.18      526.15     46.94 o 
  11   0   2       48.72       39.47     33.41 o 
  12   0   2     1933.51     1735.43     94.49 o 
  13   0   2        0.02        0.00     38.26 o 
  14   0   2     1670.01     1481.34     82.78 o 
 -16   1   2      508.57      392.98     41.70 o 
 -15   1   2      886.14      761.00     49.00 o 
 -14   1   2     1813.84     1583.55     55.34 o 
 -13   1   2       49.35       19.31     26.57 o 
 -12   1   2     3446.72     3280.55     90.69 o 
 -11   1   2        3.40        2.94     20.92 o 
 -10   1   2     9100.86     8858.69    229.49 o 
  -9   1   2     2611.40     3051.78     94.04 o 
  -8   1   2     2832.76     2381.62     73.44 o 
  -7   1   2     3974.93     3602.57    199.33 o 
  -6   1   2        6.40        0.00     13.67 o 
  -5   1   2     6590.25     6817.94    213.28 o 
  -4   1   2     3763.66     3042.21     82.43 o 
  -3   1   2    35554.96    30286.57    446.70 o 
   1   1   2    47077.02    48702.31    490.62 o 
   2   1   2    53043.51    49394.47    810.13 o 
   3   1   2    12492.47    10729.95    241.90 o 
   4   1   2    13880.72    12489.28    284.96 o 
   5   1   2     2113.53     1876.48     85.25 o 
   6   1   2    15530.36    16127.93    444.74 o 
   7   1   2     1156.47     1167.37     32.08 o 
   8   1   2     1264.21     1110.26     35.05 o 
   9   1   2      754.39      628.88     99.39 o 
  10   1   2     2623.75     2178.81     58.43 o 
  11   1   2     1597.44     1632.44     48.97 o 
  12   1   2      655.12      610.31     62.89 o 
  13   1   2     1334.32     1094.88     47.81 o 
  14   1   2      380.98      326.24     38.86 o 
 -16   2   2      393.81      393.40     54.92 o 
 -15   2   2      393.30      317.08     53.81 o 
 -14   2   2      190.30      218.46     59.66 o 
 -13   2   2     3047.75     2699.91    135.98 o 
 -12   2   2     1116.97     1061.79     59.86 o 
 -11   2   2     3443.80     3311.17    148.60 o 
 -10   2   2      169.37      220.07     33.52 o 
  -9   2   2     9515.28     8606.41    318.09 o 
  -8   2   2     5593.57     5678.65    222.49 o 
  -7   2   2     3150.52     3086.85    128.21 o 
  -6   2   2    21224.65    22546.01    590.46 o 
  -5   2   2     9033.43     8145.97    343.13 o 
  -4   2   2    18307.96    16268.83    416.52 o 
  -3   2   2      181.53      104.69     20.09 o 
  -2   2   2     5681.75     5116.06    209.07 o 
  -1   2   2      921.98      367.61     70.82 o 
   0   2   2    20889.65    22649.29    303.67 o 
   1   2   2    11710.02    11205.50    601.97 o 
   2   2   2     8456.44     7821.82    281.25 o 
   3   2   2    30921.98    27595.04    566.03 o 
   4   2   2     3619.94     3695.69    149.10 o 
   5   2   2    24372.27    23438.21    643.46 o 
   6   2   2      178.60      223.60     28.57 o 
   7   2   2     2676.98     2609.97    117.51 o 
   8   2   2     4068.42     3906.87    172.12 o 
   9   2   2      223.73      233.30     34.42 o 
  10   2   2     4383.98     4058.80    176.26 o 
  11   2   2     1381.95     1489.02     66.63 o 
  12   2   2     1396.10     1251.08     70.06 o 
  13   2   2       37.88       15.95     34.73 o 
  14   2   2     1242.15     1244.41     79.75 o 
 -15   3   2      580.28      573.90     61.48 o 
 -14   3   2      542.89      488.50     55.52 o 
 -13   3   2     3154.02     2742.51     96.51 o 
 -12   3   2     4888.15     5097.88    244.60 o 
 -11   3   2      323.34      356.35     41.49 o 
 -10   3   2     2913.84     3076.36    105.29 o 
  -9   3   2     2759.54     2726.56    125.68 o 
  -8   3   2     2134.99     2113.39     95.30 o 
  -7   3   2     5818.46     5664.32    214.92 o 
  -6   3   2     8997.31    10298.03    442.97 o 
  -5   3   2    20623.53    19749.79    553.51 o 
  -4   3   2     1350.74     1115.70     57.14 o 
  -3   3   2    31974.76    31105.18    602.98 o 
  -2   3   2      506.46      696.76     29.98 o 
  -1   3   2    10721.23     9886.05    350.40 o 
   0   3   2    26946.71    24593.88    695.85 o 
   1   3   2     5981.88     5196.65    215.18 o 
   2   3   2    29160.59    30439.41    625.69 o 
   3   3   2     5274.03     5196.92    198.06 o 
   4   3   2    10106.75    10586.14    421.57 o 
   5   3   2      611.77      499.50     32.20 o 
   6   3   2     8625.01     8045.73    302.85 o 
   7   3   2       17.74       42.10     26.65 o 
   8   3   2     7638.11     7698.97    300.83 o 
   9   3   2      389.94      377.35     39.88 o 
  10   3   2      410.71      464.27     46.44 o 
  11   3   2     2831.89     2450.97    126.79 o 
  12   3   2      119.22        0.00     37.25 o 
  13   3   2     1648.06     1474.88     81.37 o 
  14   3   2      125.93       54.31     45.73 o 
 -15   4   2      295.94      167.17     59.76 o 
 -14   4   2     1456.03     1255.32     76.32 o 
 -13   4   2     1804.34     1809.23     79.85 o 
 -12   4   2        0.38        0.00     34.73 o 
 -11   4   2     1711.83     1834.06     71.07 o 
 -10   4   2      887.42      985.37     57.54 o 
  -9   4   2     4551.67     4349.04    150.52 o 
  -8   4   2     2930.60     2895.55    152.84 o 
  -7   4   2     3208.62     3270.38    130.93 o 
  -6   4   2     5410.73     5756.38    214.22 o 
  -5   4   2      614.83      612.77     34.02 o 
  -4   4   2    16772.73    17992.66    552.90 o 
  -3   4   2      348.36      398.05     29.78 o 
  -2   4   2     5371.41     5160.68    206.54 o 
  -1   4   2      795.48      748.37     24.05 o 
   0   4   2    11096.76    12128.86    429.44 o 
   1   4   2     1002.97      834.03     64.91 o 
   2   4   2     4493.62     5391.45    206.95 o 
   3   4   2      873.87      801.44     41.09 o 
   4   4   2      866.56      870.19     41.19 o 
   5   4   2     7230.88     6696.03    281.35 o 
   6   4   2     1464.11     1535.65     65.31 o 
   7   4   2     4645.40     5301.00    209.88 o 
   8   4   2     4835.22     4654.51    195.34 o 
   9   4   2     2722.46     2768.36    118.11 o 
  10   4   2     1824.24     1882.72     74.00 o 
  11   4   2       14.66       11.91     39.27 o 
  12   4   2     1899.74     1629.24     83.08 o 
  13   4   2        0.51       58.65     40.68 o 
 -14   5   2       18.37        0.00     38.36 o 
 -13   5   2      164.86      212.20     44.62 o 
 -12   5   2     2240.78     2261.08    102.36 o 
 -11   5   2       31.47       42.00     38.56 o 
 -10   5   2     4952.93     5251.23    214.42 o 
  -9   5   2       51.10       87.02     34.22 o 
  -8   5   2    10196.07    10627.03    398.55 o 
  -7   5   2    11111.40    13216.50    593.89 o 
  -6   5   2     4914.36     6057.72    199.88 o 
  -5   5   2     6833.77     6941.44    251.97 o 
  -4   5   2       60.25       80.56     25.84 o 
  -3   5   2    10025.53    10144.69    497.38 o 
  -2   5   2     1188.07     1276.82     57.14 o 
  -1   5   2    19187.73    21986.16    568.70 o 
   0   5   2      346.28      286.43     37.65 o 
   1   5   2     9037.40     9322.91    309.32 o 
   2   5   2     6237.67     6367.33    221.18 o 
   3   5   2      318.62      320.92     31.09 o 
   4   5   2    12700.72    13651.90    583.59 o 
   5   5   2      346.72      404.00     38.26 o 
   6   5   2     3130.35     3275.23    140.02 o 
   7   5   2      264.65      331.02     38.36 o 
   8   5   2      169.84      165.26     42.30 o 
   9   5   2     1199.00     1224.93     64.20 o 
  10   5   2     2810.11     2837.71    104.89 o 
  11   5   2      474.17      453.57     58.25 o 
  12   5   2      676.06      618.42     60.97 o 
  13   5   2      515.74      493.95     61.38 o 
 -13   6   2     1661.48     1728.97     86.82 o 
 -12   6   2        1.11       35.13     56.03 o 
 -11   6   2     1105.78     1036.15     62.79 o 
 -10   6   2      697.89      866.86     60.17 o 
  -9   6   2     1291.26     1332.34     62.29 o 
  -8   6   2      156.08      186.05     37.35 o 
  -7   6   2     1041.40      957.31     52.19 o 
  -6   6   2      959.66     1190.81     55.32 o 
  -5   6   2     1211.48     1393.31     55.83 o 
  -4   6   2    10544.60    13255.17    411.17 o 
  -3   6   2       35.47       31.09     27.36 o 
  -2   6   2     7309.27     7829.60    301.64 o 
  -1   6   2     1774.17     1983.25    131.08 o 
   0   6   2     2973.70     2883.10    129.87 o 
   1   6   2     2601.83     3622.70    477.24 o 
   2   6   2     1700.28     1665.68     69.35 o 
   3   6   2     2793.62     2776.03    127.60 o 
   4   6   2      144.07      302.04     51.89 o 
   5   6   2     2148.69     2108.24     67.03 o 
   6   6   2      169.15      171.92     37.15 o 
   7   6   2     6077.07     7390.06    288.72 o 
   8   6   2      934.50      952.77     60.87 o 
   9   6   2      656.18      680.40     57.04 o 
  10   6   2     1298.49     1284.19     87.42 o 
  11   6   2        9.34       80.86     39.37 o 
  12   6   2     1205.01     1218.47     78.84 o 
 -12   7   2      644.34      740.77     64.61 o 
 -11   7   2       16.27        4.95     37.45 o 
 -10   7   2     1407.03     1786.92     80.05 o 
  -9   7   2      358.25      237.74     44.32 o 
  -8   7   2     1246.51     1379.08     69.66 o 
  -7   7   2     1803.07     2217.07     81.57 o 
  -6   7   2     1177.15     1394.12     66.22 o 
  -5   7   2     3136.76     3826.62    172.93 o 
  -4   7   2      486.45      816.59     50.78 o 
  -3   7   2     4639.96     4561.84    192.81 o 
  -2   7   2       86.75      139.21     31.70 o 
  -1   7   2     4179.56     4728.56    141.19 o 
   0   7   2     3466.91     4573.48    188.12 o 
   1   7   2     2370.95     3075.36    202.41 o 
   2   7   2     3055.46     3734.75    159.10 o 
   3   7   2      341.45      357.46     37.65 o 
   4   7   2      266.20      249.65     42.60 o 
   5   7   2      768.19      782.97     52.80 o 
   6   7   2     3770.69     4572.24    177.17 o 
   7   7   2      193.72      185.45     42.70 o 
   8   7   2     2710.47     3343.77    138.30 o 
   9   7   2      734.39      880.99     65.01 o 
  10   7   2      158.51      189.89     49.97 o 
  11   7   2      744.38      839.30     71.98 o 
 -11   8   2      508.58      452.96     65.92 o 
 -10   8   2       20.11      156.47     44.62 o 
  -9   8   2      765.95      896.64     64.41 o 
  -8   8   2      549.00      914.61     72.68 o 
  -7   8   2     2296.44     2969.15     94.59 o 
  -6   8   2     2721.76     3899.20    188.17 o 
  -5   8   2      561.95      457.71     49.36 o 
  -4   8   2     1013.15     1220.19     64.71 o 
  -3   8   2      130.12      296.49     45.23 o 
  -2   8   2     1637.71     2099.16     93.98 o 
  -1   8   2      536.85      724.30     54.31 o 
   0   8   2     2765.83     4415.48    130.99 o 
   1   8   2     1506.17     1720.42     82.27 o 
   2   8   2       75.98      193.22     41.59 o 
   3   8   2     1807.89     2127.42    114.07 o 
   4   8   2      912.62     1098.14     67.54 o 
   5   8   2     4138.66     5073.35    230.17 o 
   6   8   2       67.88       52.19     39.37 o 
   7   8   2      103.10      156.07     45.33 o 
   8   8   2      327.24      332.73     54.61 o 
   9   8   2       65.74       60.07     70.36 o 
  10   8   2      198.28      181.91     56.53 o 
  -9   9   2      116.84      120.94     65.82 o 
  -8   9   2      422.27      661.73     63.50 o 
  -7   9   2      233.26      316.48     52.19 o 
  -6   9   2      413.07      569.06     59.56 o 
  -5   9   2     2213.18     2606.43     96.41 o 
  -4   9   2       87.46      111.45     40.99 o 
  -3   9   2      936.55     1217.16     62.39 o 
  -2   9   2        0.36       45.63     53.50 o 
  -1   9   2     1274.57     1591.11     64.10 o 
   0   9   2      744.66      908.81     45.68 o 
   1   9   2      605.82      739.97     77.58 o 
   2   9   2      654.70      861.71     60.27 o 
   3   9   2      559.91      649.11     55.32 o 
   4   9   2     1096.01     1574.52     80.05 o 
   5   9   2       25.20       60.57     41.49 o 
   6   9   2     1215.51     1769.56    107.51 o 
   7   9   2       13.64      118.72     56.63 o 
   8   9   2      554.76      836.78     75.21 o 
  -7  10   2      107.20       34.02     43.21 o 
  -6  10   2      188.24      181.10     54.41 o 
  -5  10   2      311.55      412.28     79.45 o 
  -4  10   2     1634.41     2630.36    144.86 o 
  -3  10   2       51.43       93.28     55.22 o 
  -2  10   2      717.23     1278.94     79.14 o 
  -1  10   2      139.83      198.63     33.88 o 
   0  10   2      444.52      869.23     49.43 o 
   1  10   2      827.60     1243.68    209.47 o 
   2  10   2       70.27       91.06     63.50 o 
   3  10   2      387.70      524.44     62.39 o 
   4  10   2       72.74      141.63     44.92 o 
   5  10   2      346.77      484.06     54.72 o 
  -2  11   2       26.21       36.24     50.58 o 
  -1  11   2      386.04      632.14     48.15 o 
   0  11   2        4.58        0.00     83.69 o 
 -16   1   3       39.23       41.65     68.80 o 
 -15   1   3      230.98      223.92     34.31 o 
 -14   1   3      276.68      204.99     31.84 o 
 -13   1   3       69.91       21.92     25.48 o 
 -12   1   3       81.79       14.88     36.75 o 
 -11   1   3      265.24      292.43     49.77 o 
 -10   1   3      817.18      851.05     31.66 o 
  -9   1   3      272.03      200.63     20.92 o 
  -8   1   3      295.71      278.59     50.12 o 
  -7   1   3     5537.97     5683.54    226.23 o 
  -6   1   3     7179.95     6475.35    179.52 o 
  -5   1   3      836.07      721.65     24.54 o 
  -4   1   3    10320.11    11587.87    314.86 o 
  -3   1   3     5546.76     4880.84    200.39 o 
  -2   1   3     8570.58     8328.79    222.19 o 
   0   1   3    14253.78    14895.78    189.39 o 
   1   1   3      478.31      759.41     26.27 o 
   2   1   3     3820.53     4006.98    119.63 o 
   3   1   3     2696.99     2450.73     71.12 o 
   4   1   3      348.90      367.84     19.62 o 
   5   1   3      736.21      776.62     24.41 o 
   6   1   3     2367.16     2411.25     78.08 o 
   7   1   3     2060.45     1976.53     61.63 o 
   8   1   3     4124.31     3988.42     96.67 o 
   9   1   3        2.59        0.00     30.54 o 
  10   1   3       16.09       10.93     23.58 o 
  11   1   3       14.41        0.00     28.70 o 
  12   1   3       24.03       36.02     36.64 o 
  13   1   3        8.62       40.29     28.52 o 
  14   1   3       13.77        0.00     30.75 o 
 -16   2   3       67.19       71.78     37.55 o 
 -15   2   3       43.59       80.05     41.69 o 
 -14   2   3      580.94      633.66     57.84 o 
 -13   2   3      501.33      650.12     51.69 o 
 -12   2   3      285.15      248.24     54.51 o 
 -11   2   3       12.77      109.43     34.22 o 
 -10   2   3      583.09      543.82     40.48 o 
  -9   2   3      494.90      574.00     36.75 o 
  -8   2   3      929.84     1032.92     64.00 o 
  -7   2   3      329.14      286.60     27.76 o 
  -6   2   3     2780.09     2241.40     90.55 o 
  -5   2   3     4862.29     4363.07    168.99 o 
  -4   2   3     1576.61     1787.42     56.83 o 
  -3   2   3     9823.25    10801.57    313.55 o 
  -2   2   3     2286.12     1288.12     29.58 o 
  -1   2   3     1410.01     1366.35     67.74 o 
   0   2   3    20106.73    22020.72    316.80 o 
   1   2   3    72773.20    74637.94   1353.24 o 
   2   2   3     3593.68     3516.70    135.17 o 
   3   2   3      213.56      254.39     24.43 o 
   4   2   3      330.15      322.13     26.95 o 
   5   2   3       13.43       37.65     28.27 o 
   6   2   3     1687.18     1709.59     53.71 o 
   7   2   3       73.39        7.67     26.35 o 
   8   2   3      538.77      506.37     48.15 o 
   9   2   3       13.56        0.00     31.40 o 
  10   2   3       56.97       29.48     33.52 o 
  11   2   3      275.28      224.61     44.12 o 
  12   2   3       26.67        0.00     67.84 o 
  13   2   3        0.14       57.64     50.88 o 
  14   2   3        1.04       57.44     55.62 o 
 -16   3   3        0.17       79.65     60.17 o 
 -15   3   3      397.00      414.00     53.50 o 
 -14   3   3       80.10      143.95     53.20 o 
 -13   3   3        5.03        9.29     36.04 o 
 -12   3   3       50.38      101.56     36.85 o 
 -11   3   3       96.58      178.28     34.73 o 
 -10   3   3       15.11       19.58     26.25 o 
  -9   3   3       46.78       19.79     26.85 o 
  -8   3   3      406.71      454.88     35.64 o 
  -7   3   3      958.80     1073.71     50.48 o 
  -6   3   3      381.10      426.62     31.40 o 
  -5   3   3     2970.06     3530.23    139.41 o 
  -4   3   3     1567.47     1637.51     57.64 o 
  -3   3   3      383.76      216.74     25.84 o 
  -2   3   3       26.60        0.00     18.27 o 
  -1   3   3     1684.24     1694.05     57.04 o 
   0   3   3      464.16      532.20     20.84 o 
   1   3   3      167.04      201.47     35.64 o 
   2   3   3     2223.18     2136.31     83.28 o 
   3   3   3      171.00       76.72     26.25 o 
   4   3   3      800.12      953.37     39.37 o 
   5   3   3      959.63      798.21     38.66 o 
   6   3   3     1287.16     1387.06     56.33 o 
   7   3   3      241.74      239.45     32.91 o 
   8   3   3      708.32      690.40     48.25 o 
   9   3   3        9.52       56.03     30.59 o 
  10   3   3        0.11        0.00     36.44 o 
  11   3   3      313.27      219.97     44.22 o 
  12   3   3       78.50      153.85     66.83 o 
  13   3   3       25.88        5.96     49.06 o 
 -15   4   3       59.97        0.00     54.92 o 
 -14   4   3      999.94     1076.13     69.15 o 
 -13   4   3      153.79       95.60     48.36 o 
 -12   4   3      284.06      281.35     42.10 o 
 -11   4   3      725.09      707.36     59.26 o 
 -10   4   3     1196.62     1118.23     56.23 o 
  -9   4   3      324.99      340.71     50.07 o 
  -8   4   3        1.96       12.82     26.85 o 
  -7   4   3       10.32        0.00     22.01 o 
  -6   4   3      445.41      643.96     37.86 o 
  -5   4   3      194.55      251.47     28.57 o 
  -4   4   3     2301.34     2250.38     97.62 o 
  -3   4   3     8200.28     8445.19    416.42 o 
  -2   4   3       56.21        0.00     18.78 o 
  -1   4   3       28.76        5.45     33.21 o 
   0   4   3       73.20       64.25     17.36 o 
   1   4   3     1404.42     1154.92    135.68 o 
   2   4   3      148.84      141.33     25.44 o 
   3   4   3       21.12       42.70     26.65 o 
   4   4   3      131.81      151.83     27.46 o 
   5   4   3     1434.91     1497.70     64.20 o 
   6   4   3       48.02       11.00     29.07 o 
   7   4   3     1206.33     1182.73     55.02 o 
   8   4   3       76.01      142.04     40.38 o 
   9   4   3      428.36      552.20     54.41 o 
  10   4   3      153.28       90.15     35.13 o 
  11   4   3      225.75      186.25     49.67 o 
  12   4   3      113.79      180.70     48.66 o 
  13   4   3       54.00       30.18     44.52 o 
 -15   5   3      100.10      128.00     48.76 o 
 -14   5   3       24.56        0.00     44.92 o 
 -13   5   3       59.53       53.30     36.44 o 
 -12   5   3        3.70       39.27     41.59 o 
 -11   5   3      503.27      467.60     49.36 o 
 -10   5   3      747.42      852.22     55.02 o 
  -9   5   3      141.74      119.02     34.42 o 
  -8   5   3      489.43      460.53     43.81 o 
  -7   5   3     1078.65     1084.61     49.67 o 
  -6   5   3       58.66       61.98     29.17 o 
  -5   5   3      340.40      455.39     37.76 o 
  -4   5   3       90.92      152.54     32.51 o 
  -3   5   3       39.42       59.86     29.17 o 
  -2   5   3       35.96       28.17     21.20 o 
  -1   5   3     1980.92     1929.76     84.50 o 
   0   5   3      551.11      970.72    118.72 o 
   1   5   3     4707.42     5494.46    485.07 o 
   2   5   3      110.93      230.67     32.91 o 
   3   5   3      543.66      620.54     40.18 o 
   4   5   3       56.03      115.29     30.49 o 
   5   5   3      652.94      732.29     45.12 o 
   6   5   3       97.76      277.31     40.78 o 
   7   5   3      490.10      496.88     45.73 o 
   8   5   3      971.27     1049.78     61.58 o 
   9   5   3        1.79       56.43     39.37 o 
  10   5   3       42.82       79.95     40.38 o 
  11   5   3      128.99      144.76     48.15 o 
  12   5   3        0.13        0.00     36.64 o 
 -14   6   3      117.39      244.70     61.68 o 
 -13   6   3        1.83        0.00     58.35 o 
 -12   6   3       47.26      104.38     41.69 o 
 -11   6   3       95.37       52.19     43.91 o 
 -10   6   3      702.77      880.59     60.07 o 
  -9   6   3      344.04      317.99     71.57 o 
  -8   6   3      106.56      142.95     51.59 o 
  -7   6   3     1073.88     1257.23     66.73 o 
  -6   6   3      796.52     1060.18     57.54 o 
  -5   6   3      588.34      676.67     44.62 o 
  -4   6   3      111.05      118.21     31.29 o 
  -3   6   3     1512.57     1476.90     62.79 o 
  -2   6   3      169.24      133.76     34.12 o 
  -1   6   3      584.44      568.56     61.58 o 
   0   6   3      440.62      606.87     31.36 o 
   1   6   3      904.75     1095.36     43.51 o 
   2   6   3       15.89       52.29     31.29 o 
   3   6   3      129.50      169.70     34.22 o 
   4   6   3      354.42      415.91     39.27 o 
   5   6   3      545.14      494.25     45.12 o 
   6   6   3        8.81        0.00     60.37 o 
   7   6   3       18.02        0.00     38.06 o 
   8   6   3        2.93       27.26     43.21 o 
   9   6   3      139.21       55.52     40.08 o 
  10   6   3       18.86        0.00     46.54 o 
  11   6   3        5.39        0.00     45.12 o 
 -13   7   3      233.48      357.46     62.08 o 
 -12   7   3       61.79       30.69     39.47 o 
 -11   7   3       85.79      102.97     43.21 o 
 -10   7   3       14.41       10.40     36.14 o 
  -9   7   3      107.23       94.19     37.05 o 
  -8   7   3      373.88      367.46     48.46 o 
  -7   7   3     1012.96     1435.31     66.43 o 
  -6   7   3      771.07     1020.00     58.25 o 
  -5   7   3      108.29       42.20     32.61 o 
  -4   7   3      176.74       53.91     33.72 o 
  -3   7   3      520.90      458.31     45.12 o 
  -2   7   3      879.48     1192.02     55.42 o 
  -1   7   3      640.21      987.73    104.84 o 
   0   7   3      387.19      678.52     35.89 o 
   1   7   3      111.93      203.31     25.96 o 
   2   7   3      133.22      219.06     38.56 o 
   3   7   3       77.05        0.00     37.05 o 
   4   7   3     1127.00     1698.29     69.45 o 
   5   7   3       85.30      148.70     43.51 o 
   6   7   3       40.40       75.11     46.64 o 
   7   7   3      142.39      238.85     44.42 o 
   8   7   3      176.30      192.11     53.30 o 
   9   7   3       78.98       94.99     45.33 o 
  10   7   3       52.20      147.19     46.34 o 
 -11   8   3       21.74       48.66     44.72 o 
 -10   8   3       65.52        0.00     39.17 o 
  -9   8   3      130.40      117.41     43.61 o 
  -8   8   3       59.98       38.16     40.78 o 
  -7   8   3       17.68       22.11     51.99 o 
  -6   8   3        1.51        0.00     42.10 o 
  -5   8   3      384.90      427.93     49.77 o 
  -4   8   3      175.32      195.64     42.40 o 
  -3   8   3        0.16        0.00     31.70 o 
  -2   8   3        8.23       34.32     51.18 o 
  -1   8   3        1.17        0.00     23.48 o 
   0   8   3       16.54       47.65     27.00 o 
   1   8   3       69.46       99.51     47.45 o 
   2   8   3       32.22      103.68     38.26 o 
   3   8   3       65.42       46.34     37.76 o 
   4   8   3      178.59      250.15     47.24 o 
   5   8   3        4.79        0.00     34.93 o 
   6   8   3        0.06        0.00     40.48 o 
   7   8   3        4.42        0.00     43.31 o 
   8   8   3       64.66       55.52     49.26 o 
   9   8   3       17.85       47.04     42.20 o 
 -10   9   3       48.04       30.49     46.94 o 
  -9   9   3        4.43        0.00     49.47 o 
  -8   9   3       41.76        0.00     42.60 o 
  -7   9   3       79.35      115.79     46.44 o 
  -6   9   3      107.34      185.85     54.01 o 
  -5   9   3      114.67       70.16     38.26 o 
  -4   9   3       49.52       51.79     47.85 o 
  -3   9   3        0.00       80.86     45.23 o 
  -2   9   3       12.79        0.00     39.27 o 
  -1   9   3        5.75        0.00     25.03 o 
   0   9   3       11.47       24.77     42.35 o 
   1   9   3        0.66        4.00     27.30 o 
   2   9   3       91.44      174.14     46.44 o 
   3   9   3      105.76      185.55     65.72 o 
   4   9   3      227.26      369.38     53.30 o 
   5   9   3       59.71      101.45     57.14 o 
   6   9   3        0.13        5.86     39.37 o 
   7   9   3        0.40        0.00     65.42 o 
  -7  10   3       17.34       82.07     64.31 o 
  -6  10   3        0.13        0.00     41.09 o 
  -5  10   3        0.06       21.30     38.26 o 
  -4  10   3       53.63       22.11     52.29 o 
  -3  10   3      205.20      147.29     51.28 o 
  -2  10   3      135.79      144.46     47.95 o 
  -1  10   3        3.70       45.33     37.15 o 
   0  10   3        1.07        6.20     31.34 o 
   1  10   3       17.90       73.83     36.46 o 
   2  10   3       19.41       77.63     56.13 o 
   3  10   3       23.75        5.05     46.03 o 
   4  10   3        0.07      110.24     50.58 o 
   5  10   3       70.53      114.17     56.03 o 
  -2  11   3        8.11       15.85     63.09 o 
  -1  11   3       14.23       18.17     35.92 o 
   0  11   3        7.90        0.00     37.08 o 
 -17   0   4      954.74      686.26     67.94 o 
 -16   0   4      227.46      256.21     50.27 o 
 -15   0   4     3394.17     2903.23    120.13 o 
 -14   0   4      226.83      267.22     46.94 o 
 -13   0   4     7071.15     6449.71    238.44 o 
 -12   0   4      871.36      765.81     54.72 o 
 -11   0   4     2708.88     2762.91    127.00 o 
 -10   0   4      502.85      591.57     39.77 o 
  -9   0   4     8493.59     8636.49    296.29 o 
  -8   0   4    18974.62    20353.07    603.48 o 
  -7   0   4     1614.69     1473.57     71.27 o 
  -6   0   4    24022.81    22346.94    529.79 o 
  -5   0   4       27.38       36.04     17.57 o 
  -4   0   4    14475.42    15570.96    352.01 o 
  -3   0   4    55980.39    57893.32    571.08 o 
  -2   0   4    40487.27    34274.41    424.29 o 
  -1   0   4     9326.17     8086.03    151.44 o 
   0   0   4     2819.27     3205.64     82.32 o 
   1   0   4      422.37      382.97     15.33 o 
   2   0   4        3.89        0.00     16.56 o 
   3   0   4    12772.33    11245.75    374.53 o 
   4   0   4       36.48       26.05     19.48 o 
   5   0   4    19954.74    19309.55    581.07 o 
   6   0   4    10224.61    10211.31    488.30 o 
   7   0   4     3817.52     3727.69    132.55 o 
   8   0   4    11960.71    12273.42    604.69 o 
   9   0   4     1327.24     1296.60     59.86 o 
  10   0   4      891.10      710.69     56.63 o 
  11   0   4       40.24       71.17     41.59 o 
  12   0   4       83.23       63.70     40.08 o 
  13   0   4      404.35      396.13     52.60 o 
 -17   1   4        1.13        0.00     32.41 o 
 -16   1   4     1192.90     1092.49     69.25 o 
 -15   1   4       45.23       58.62     32.84 o 
 -14   1   4     1683.43     1625.30     52.45 o 
 -13   1   4       50.62       54.32     27.44 o 
 -12   1   4     6628.26     6532.03    182.97 o 
 -11   1   4     1749.38     1869.12     53.42 o 
 -10   1   4     7228.29     6343.50    173.79 o 
  -9   1   4     7183.59     6431.42    175.57 o 
  -8   1   4     2098.16     2560.56    116.50 o 
  -7   1   4     7734.74     7184.08    196.68 o 
  -6   1   4      752.18      578.28     80.31 o 
  -5   1   4    10012.79     8754.17    228.83 o 
  -4   1   4      826.31     1269.40     43.91 o 
  -3   1   4     6579.15     8192.75    174.26 o 
  -2   1   4     1951.59     1855.40     46.93 o 
  -1   1   4     1969.73     2520.39     65.53 o 
   0   1   4    42181.56    40717.48    270.88 o 
   1   1   4       46.00      190.33     10.00 o 
   2   1   4     2133.39     2330.51     61.91 o 
   3   1   4      643.30      509.18     20.23 o 
   4   1   4    10888.93    10427.35    478.15 o 
   5   1   4    11093.79    10207.98    310.76 o 
   6   1   4    15712.27    13995.49    670.01 o 
   7   1   4     3945.57     3715.60    117.47 o 
   8   1   4     1270.54     1337.99     70.06 o 
   9   1   4     2868.53     2718.71     67.66 o 
  10   1   4        3.32       56.20     27.72 o 
  11   1   4     2858.62     2634.67     76.65 o 
  12   1   4       42.98       95.64     38.88 o 
  13   1   4      923.45      720.61     49.25 o 
 -16   2   4      243.48      187.97     48.56 o 
 -15   2   4     1058.63      977.40     62.89 o 
 -14   2   4      107.07       33.62     39.67 o 
 -13   2   4     3367.93     3077.97    101.76 o 
 -12   2   4      278.57      271.05     43.61 o 
 -11   2   4     5514.40     5430.82    213.71 o 
 -10   2   4     7065.37     7104.67    274.48 o 
  -9   2   4     3087.83     2757.05    116.90 o 
  -8   2   4     7949.05     7731.78    259.54 o 
  -7   2   4     1285.27     1204.84     41.39 o 
  -6   2   4    31933.68    33453.38    683.13 o 
  -5   2   4     2026.55     2206.57     99.33 o 
  -4   2   4    12352.72    12008.33    362.11 o 
  -3   2   4      342.53      127.80     23.52 o 
  -2   2   4       20.16        0.00     15.24 o 
  -1   2   4     9827.89     7216.88    182.62 o 
   0   2   4    84370.89    82737.63    619.33 o 
   2   2   4      237.72      369.28     27.16 o 
   3   2   4    33588.20    33781.98    704.13 o 
   4   2   4     2894.60     2560.30    111.85 o 
   5   2   4     2819.47     2894.54    119.73 o 
   6   2   4     3307.15     3148.84    125.68 o 
   7   2   4     1012.96      975.08     52.60 o 
   8   2   4      235.86      308.91     39.37 o 
   9   2   4      448.80      363.12     47.55 o 
  10   2   4     1652.88     1328.40     68.44 o 
  11   2   4        7.32       47.95     37.45 o 
  12   2   4     3345.17     2992.67    136.69 o 
  13   2   4       28.64        0.00     48.96 o 
 -16   3   4      855.78      654.16     70.77 o 
 -15   3   4      121.37      104.28     62.89 o 
 -14   3   4     1825.05     1660.63     77.93 o 
 -13   3   4      147.54      103.37     41.29 o 
 -12   3   4     4296.50     4765.15    218.46 o 
 -11   3   4     1163.54     1182.93     69.45 o 
 -10   3   4      834.09      862.42     49.87 o 
  -9   3   4     4558.80     4146.23    165.66 o 
  -8   3   4     1054.42      921.27     43.51 o 
  -7   3   4    17768.34    17511.02    563.40 o 
  -6   3   4     6483.13     6657.67    229.36 o 
  -5   3   4    13695.99    14894.80    467.20 o 
  -4   3   4      197.16       25.74     19.89 o 
  -1   3   4       45.41       17.18     18.17 o 
   0   3   4     7438.21     8028.04    233.24 o 
   1   3   4        3.96       22.63     14.29 o 
   2   3   4    28839.40    27455.12    665.36 o 
   3   3   4      247.88      117.30     25.84 o 
   4   3   4     2940.18     2730.00    121.44 o 
   5   3   4       15.88       88.74     25.84 o 
   6   3   4     1746.70     1832.55     59.66 o 
   7   3   4    11529.73    10155.08    389.16 o 
   8   3   4       17.55       73.39     32.00 o 
   9   3   4     7623.03     7229.04    298.51 o 
  10   3   4        3.79        0.00     32.71 o 
  11   3   4      787.29      855.45     83.49 o 
  12   3   4      434.44      385.33     51.69 o 
  13   3   4      834.10      757.73     67.94 o 
 -16   4   4       14.08       40.18     56.94 o 
 -15   4   4      819.48      761.67     69.05 o 
 -14   4   4      175.47      232.39     65.52 o 
 -13   4   4     2842.24     2477.12    127.80 o 
 -12   4   4      474.99      447.71     49.87 o 
 -11   4   4     1032.95     1140.84     61.38 o 
 -10   4   4     4988.31     5260.11    206.34 o 
  -9   4   4     1160.83     1326.99     53.60 o 
  -8   4   4     5559.96     5716.10    236.83 o 
  -7   4   4      988.67      962.66     42.60 o 
  -6   4   4     9640.45     9736.85    310.32 o 
  -5   4   4      130.02       47.55     22.81 o 
  -1   4   4     6869.12     6507.75    224.92 o 
   0   4   4    13238.11    15492.54    355.55 o 
   1   4   4    28684.95    30674.82   1769.30 o 
   2   4   4      813.68      846.77     39.27 o 
   3   4   4    10769.58    10074.33    463.36 o 
   4   4   4      798.03      817.90     43.00 o 
   5   4   4     4675.00     4730.22    220.17 o 
   6   4   4     1090.91     1025.76     59.26 o 
   7   4   4      358.05      307.19     39.17 o 
   8   4   4      995.83      989.92     56.83 o 
   9   4   4      150.17      137.60     52.39 o 
  10   4   4     1602.73     1552.11     76.52 o 
  11   4   4       25.06       39.88     38.26 o 
  12   4   4      725.63      649.11     62.99 o 
 -15   5   4      548.31      602.07     87.32 o 
 -14   5   4      225.78      126.89     76.52 o 
 -13   5   4       53.24       19.89     39.88 o 
 -12   5   4     2788.62     3143.08    145.97 o 
 -11   5   4     1070.94     1102.68     59.26 o 
 -10   5   4     1792.46     2320.04    104.89 o 
  -9   5   4     1553.53     1692.03     65.01 o 
  -8   5   4      118.37      155.67     34.93 o 
  -7   5   4     7618.11     8372.81    298.81 o 
  -6   5   4     1113.81     1391.19     53.60 o 
  -5   5   4     9629.13    10263.30    321.93 o 
  -4   5   4     2416.09     2920.79    134.87 o 
  -1   5   4     9756.24    11686.09    497.28 o 
   0   5   4     8865.84     9080.84    348.98 o 
   1   5   4      966.21      808.92     33.16 o 
   2   5   4     3648.72     3869.02    175.55 o 
   3   5   4      761.92      798.21     43.21 o 
   4   5   4     1472.93     1669.21     69.96 o 
   5   5   4     2366.87     2449.25    126.59 o 
   6   5   4     3914.51     3945.54    160.31 o 
   7   5   4     2258.03     2139.54     94.89 o 
   8   5   4      554.30      654.16     56.03 o 
   9   5   4     1192.67     1128.02     62.19 o 
  10   5   4       17.34       46.13     40.08 o 
  11   5   4     2070.48     1823.77     90.65 o 
  12   5   4       14.46        0.00     50.78 o 
 -14   6   4      404.22      448.12     57.74 o 
 -13   6   4     1494.24     1743.51     88.74 o 
 -12   6   4      369.00      463.87     51.79 o 
 -11   6   4      794.34      677.27     58.15 o 
 -10   6   4      372.21      381.09     45.83 o 
  -9   6   4     2530.61     2603.30    116.60 o 
  -8   6   4     2013.16     2826.61    133.56 o 
  -7   6   4      792.12      982.75     59.06 o 
  -6   6   4     6465.37     7196.03    257.42 o 
  -5   6   4      652.63      556.34     43.21 o 
  -4   6   4    12751.12    15107.80    399.66 o 
  -1   6   4     3053.46     3333.68    115.59 o 
   0   6   4      671.69      694.73     53.96 o 
   1   6   4     1140.59      969.87     56.89 o 
   2   6   4       33.49       84.90     33.92 o 
   3   6   4     1687.53     1740.08     94.49 o 
   4   6   4      201.89      246.72     38.76 o 
   5   6   4     4818.06     5117.17    230.67 o 
   6   6   4     1562.31     1733.62     78.03 o 
   7   6   4     1730.81     1862.63     87.02 o 
   8   6   4     2731.52     2971.37    134.57 o 
   9   6   4      271.86      295.48     48.15 o 
  10   6   4      411.47      495.67     58.35 o 
  11   6   4      102.92       59.16     54.11 o 
 -13   7   4       39.30      104.69     72.28 o 
 -12   7   4      754.58      727.25     82.27 o 
 -11   7   4      332.65      436.21     57.14 o 
 -10   7   4       95.15       91.56     41.59 o 
  -9   7   4      787.83      847.78     61.38 o 
  -8   7   4      354.22      363.82     50.48 o 
  -7   7   4     1377.34     1644.88     70.46 o 
  -6   7   4      637.79      565.52     56.03 o 
  -5   7   4     3099.52     3693.16    120.03 o 
  -4   7   4     2961.07     3942.81    134.26 o 
  -3   7   4     2500.65     3294.41     98.12 o 
  -1   7   4     1669.39     1971.56     84.29 o 
   0   7   4     2841.12     2894.81    142.04 o 
   1   7   4       63.14      142.25     24.06 o 
   2   7   4     2363.21     3486.62    160.31 o 
   3   7   4       16.79        0.00     32.20 o 
   4   7   4     3738.74     4766.06    225.32 o 
   5   7   4      195.26      144.26     41.49 o 
   6   7   4     1522.26     1721.30     78.64 o 
   7   7   4      717.03      793.27     62.19 o 
   8   7   4      157.70      128.41     44.32 o 
   9   7   4     1103.70     1127.51     72.38 o 
  10   7   4       15.91      159.30     50.17 o 
 -12   8   4       24.74       23.02     52.09 o 
 -11   8   4      847.20     1059.17     72.79 o 
 -10   8   4      952.87     1154.26     94.39 o 
  -9   8   4      962.95     1359.19     82.07 o 
  -8   8   4     2836.25     3630.77    121.14 o 
  -7   8   4       10.06        0.00     33.21 o 
  -6   8   4     3198.61     4282.71    210.99 o 
  -5   8   4       55.25       95.70     38.76 o 
  -4   8   4     1130.04     1356.77     67.03 o 
  -3   8   4       81.20       48.66     36.44 o 
  -2   8   4      884.84      959.83     65.01 o 
  -1   8   4     2030.74     2406.19    115.59 o 
   0   8   4     1210.76     1232.12    103.78 o 
   1   8   4     4369.44     5870.03    163.31 o 
   2   8   4       12.36       25.54     37.05 o 
   3   8   4     1875.01     2096.84     73.79 o 
   4   8   4      418.85      650.42     57.95 o 
   5   8   4      725.92      906.73     60.47 o 
   6   8   4      212.56      271.56     50.17 o 
   7   8   4      507.29      634.07     63.50 o 
   8   8   4      223.03      198.17     50.88 o 
   9   8   4       86.27       35.84     59.36 o 
 -10   9   4      221.11      174.14     67.23 o 
  -9   9   4      284.52      169.80     56.73 o 
  -8   9   4      202.47       73.90     64.81 o 
  -7   9   4      270.03      259.74     50.27 o 
  -6   9   4      167.14      125.78     43.61 o 
  -5   9   4     1348.70     1526.47     75.21 o 
  -4   9   4        1.58       48.05     37.55 o 
  -3   9   4     1113.49     1141.34     68.44 o 
  -2   9   4      766.80     1381.60     73.90 o 
  -1   9   4       23.67        0.00     26.19 o 
   0   9   4     2622.40     3704.87    201.95 o 
   1   9   4        0.18        8.65     34.12 o 
   2   9   4     1855.80     2853.26    114.88 o 
   3   9   4        0.06        0.00     38.36 o 
   4   9   4      590.22      800.43     69.25 o 
   5   9   4      115.14      168.69     54.21 o 
   6   9   4      340.67      603.68     59.26 o 
   7   9   4      462.72      610.24     63.60 o 
  -8  10   4      310.86      390.68     64.71 o 
  -7  10   4      304.12      498.09     60.87 o 
  -6  10   4     1306.44     1828.91     92.07 o 
  -5  10   4       21.94       71.37     63.40 o 
  -4  10   4      860.86     1354.85     81.16 o 
  -3  10   4      857.28     1286.00     75.21 o 
  -2  10   4      666.33      897.75     72.58 o 
  -1  10   4      270.17      436.11     45.34 o 
   0  10   4      142.57       82.99     81.62 o 
   1  10   4      342.04      417.44     60.52 o 
   2  10   4       63.29       44.12     49.16 o 
   3  10   4      679.71     1098.74     70.46 o 
   4  10   4        8.22       17.57     50.78 o 
 -17   1   5        1.67       44.58     33.63 o 
 -16   1   5        1.12        0.00     26.44 o 
 -15   1   5      179.55      181.79     31.52 o 
 -14   1   5      343.20      390.44     34.71 o 
 -13   1   5       46.83       28.34     61.48 o 
 -12   1   5      128.69      131.11     55.57 o 
 -11   1   5      147.18      109.84     71.88 o 
 -10   1   5     2947.71     2941.13    148.45 o 
  -9   1   5      161.88      138.94     68.24 o 
  -8   1   5     2686.42     2995.06    115.18 o 
  -7   1   5      387.91      449.07     61.58 o 
  -6   1   5    15743.26    15053.88    870.80 o 
  -5   1   5     1582.52     2090.21     51.00 o 
  -4   1   5     6925.54     6670.87    218.36 o 
  -3   1   5    28397.55    29116.87    321.17 o 
  -2   1   5    12122.66    12036.70    201.36 o 
  -1   1   5      829.83      828.47     20.02 o 
   0   1   5    25819.40    26800.36    296.62 o 
   1   1   5     5170.50     5265.00    103.55 o 
   2   1   5     2939.64     3059.68    152.79 o 
   3   1   5     1032.92     1052.58     34.83 o 
   4   1   5       90.87      119.06     17.82 o 
   5   1   5      942.13      953.92     55.83 o 
   6   1   5       98.39      147.96     20.27 o 
   7   1   5      134.29      121.95     22.91 o 
   8   1   5      107.75      104.17     24.38 o 
   9   1   5     1312.11     1241.80     42.90 o 
  10   1   5       76.05       52.00     28.94 o 
  11   1   5       19.78        0.00     37.30 o 
  12   1   5      233.78      195.91     33.43 o 
  13   1   5        4.82        0.00     31.44 o 
 -17   2   5        8.92        0.00     51.89 o 
 -16   2   5       65.33      116.70     46.94 o 
 -15   2   5      427.37      349.39     49.57 o 
 -14   2   5        9.38        8.58     35.94 o 
 -13   2   5      171.54      122.25     45.12 o 
 -12   2   5        0.07        0.00     30.08 o 
 -11   2   5      437.53      455.99     40.58 o 
 -10   2   5      665.92      661.43     42.60 o 
  -9   2   5      498.39      564.92     38.87 o 
  -8   2   5      460.44      530.70     32.51 o 
  -7   2   5      600.81      643.36     32.41 o 
  -6   2   5      360.27      497.89     27.66 o 
  -5   2   5     4190.60     4199.43    152.33 o 
  -4   2   5     1714.48     2125.20     70.36 o 
  -3   2   5       67.50       21.40     19.38 o 
  -2   2   5     1780.12      946.11     30.89 o 
  -1   2   5    15233.89    16868.88    294.47 o 
   0   2   5      498.21      408.94     77.13 o 
   1   2   5      319.50      383.20     18.99 o 
   2   2   5     1143.84     1025.55     50.78 o 
   3   2   5     2040.14     2210.51     74.30 o 
   4   2   5       82.07       29.78     21.60 o 
   5   2   5      167.97      136.28     28.06 o 
   6   2   5      174.67      108.32     29.88 o 
   7   2   5        3.92        0.00     30.49 o 
   8   2   5     2388.43     2179.62    122.55 o 
   9   2   5      168.97      197.26     41.09 o 
  10   2   5        3.42        0.00     35.53 o 
  11   2   5        4.45       16.86     35.23 o 
  12   2   5       68.55        3.23     73.90 o 
  13   2   5       98.45      133.86     56.13 o 
 -16   3   5        7.74        3.84     48.66 o 
 -15   3   5       75.81      130.63     43.31 o 
 -14   3   5     1403.44     1370.90     72.28 o 
 -13   3   5       10.36       13.43     35.13 o 
 -12   3   5      118.76      115.79     34.93 o 
 -11   3   5      190.43      260.25     36.75 o 
 -10   3   5     1220.28     1246.63     62.29 o 
  -9   3   5      328.40      523.33     37.25 o 
  -8   3   5     2067.38     2529.81     93.38 o 
  -7   3   5     7657.08     8882.81    300.53 o 
  -6   3   5     3899.42     4082.43    160.91 o 
  -5   3   5      961.37      737.64     36.14 o 
  -4   3   5     1845.09     1956.72     61.48 o 
  -3   3   5       48.52        0.00     17.87 o 
  -2   3   5       94.70        0.00     18.88 o 
  -1   3   5      847.40      866.85    107.11 o 
   0   3   5     5709.47     5174.88    126.91 o 
   1   3   5      543.26      439.21     40.88 o 
   2   3   5       15.82        5.75     22.11 o 
   3   3   5      244.30      361.30     30.99 o 
   4   3   5       24.52       28.37     26.25 o 
   5   3   5      285.56      332.83     33.31 o 
   6   3   5      233.98      297.00     35.84 o 
   7   3   5        2.22        0.00     31.80 o 
   8   3   5      274.47      334.35     42.30 o 
   9   3   5       86.96       26.05     42.10 o 
  10   3   5       17.91       39.47     39.07 o 
  11   3   5      231.09      237.84     50.27 o 
  12   3   5       77.45       72.08     43.71 o 
 -16   4   5       10.52       39.57     50.78 o 
 -15   4   5      248.03      259.54     53.60 o 
 -14   4   5       63.77       46.34     41.19 o 
 -13   4   5      699.83      654.96     54.31 o 
 -12   4   5      253.09      195.24     40.08 o 
 -11   4   5     1608.65     1700.71     84.80 o 
 -10   4   5       57.16      100.95     30.29 o 
  -9   4   5      610.73      734.51     43.91 o 
  -8   4   5      188.82      228.45     34.93 o 
  -7   4   5     3011.60     3307.63    134.26 o 
  -6   4   5      694.98      761.16     40.38 o 
  -5   4   5       43.83        0.00     20.69 o 
  -4   4   5       62.02        9.09     22.61 o 
  -3   4   5      804.83      632.05     38.16 o 
  -2   4   5        3.25        0.00     25.44 o 
  -1   4   5     2496.33     3231.11    134.77 o 
   0   4   5      254.40      185.17     18.88 o 
   1   4   5      492.19      687.88     68.29 o 
   2   4   5     1347.27     1254.71     59.96 o 
   3   4   5     4176.52     4347.42    174.54 o 
   4   4   5      627.66      632.35     41.59 o 
   5   4   5        9.39        0.00     27.56 o 
   6   4   5      240.95      289.93     43.51 o 
   7   4   5      211.45      158.09     34.93 o 
   8   4   5     1682.57     1644.68     83.79 o 
   9   4   5       33.94       21.00     58.85 o 
  10   4   5      158.42       81.16     42.80 o 
  11   4   5        0.06        0.00     40.68 o 
  12   4   5      283.44      232.08     50.98 o 
 -15   5   5        0.26        0.00     63.19 o 
 -14   5   5        0.21        0.00     50.17 o 
 -13   5   5       15.79       78.84     38.87 o 
 -12   5   5        1.09        0.00     40.48 o 
 -11   5   5      613.53      561.48     50.78 o 
 -10   5   5      277.39      224.11     37.35 o 
  -9   5   5      285.62      181.71     37.65 o 
  -8   5   5      342.98      260.05     38.26 o 
  -7   5   5     1201.99     1536.66     68.95 o 
  -6   5   5       11.10        0.00     26.25 o 
  -5   5   5       23.26        0.00     23.42 o 
  -4   5   5        3.17        0.00     25.54 o 
  -3   5   5      935.59      854.14     45.12 o 
  -1   5   5      297.35      263.44    103.83 o 
   0   5   5      338.31      489.62     49.92 o 
   1   5   5      360.84      411.98     26.02 o 
   2   5   5        3.79       49.97     27.56 o 
   3   5   5      432.56      404.51     38.06 o 
   4   5   5        0.34       27.96     29.28 o 
   5   5   5      116.59      142.24     38.06 o 
   6   5   5     1170.08     1139.83     60.67 o 
   7   5   5        9.14        3.63     33.41 o 
   8   5   5      145.70      173.43     48.25 o 
   9   5   5      105.25       35.94     44.42 o 
  10   5   5       38.82       48.05     71.67 o 
  11   5   5       32.82       36.34     45.33 o 
 -14   6   5      209.03      126.69     50.78 o 
 -13   6   5       70.11       49.26     57.14 o 
 -12   6   5        5.65       79.65     38.16 o 
 -11   6   5      365.85      291.75     52.60 o 
 -10   6   5       66.85       81.47     41.89 o 
  -9   6   5      262.87      193.72     39.17 o 
  -8   6   5      372.56      325.56     48.05 o 
  -7   6   5     1729.03     1709.19     80.15 o 
  -6   6   5      282.74      124.37     35.43 o 
  -5   6   5       77.76        0.00     27.05 o 
  -4   6   5        5.06       52.29     27.26 o 
  -3   6   5      741.36      352.52     42.60 o 
  -2   6   5       16.66        0.00     24.53 o 
  -1   6   5        0.04       26.30     24.18 o 
   0   6   5     1926.80     2185.23     74.52 o 
   1   6   5       77.65      100.02     21.41 o 
   2   6   5      114.33      159.40     34.63 o 
   3   6   5       95.91      204.12     36.95 o 
   4   6   5       78.64      137.19     34.22 o 
   5   6   5      415.57      557.14     50.58 o 
   6   6   5       96.65      118.21     38.16 o 
   7   6   5       16.82       73.49     43.21 o 
   8   6   5      381.66      546.14     57.95 o 
   9   6   5       46.83       71.07     45.12 o 
  10   6   5       17.98        0.00     36.54 o 
 -13   7   5       74.10      152.03     49.57 o 
 -12   7   5      102.42      166.67     44.22 o 
 -11   7   5        9.04       36.85     40.38 o 
 -10   7   5       61.05       90.55     57.34 o 
  -9   7   5       19.09        0.00     37.25 o 
  -8   7   5     2008.54     2865.67    125.18 o 
  -7   7   5      597.38      678.39     54.51 o 
  -6   7   5      745.53      860.20     61.48 o 
  -5   7   5      202.24      101.45     40.28 o 
  -4   7   5      639.19      493.85     52.49 o 
  -2   7   5      378.59      460.33     54.51 o 
  -1   7   5       37.46        0.00     22.90 o 
   0   7   5      221.99      367.77     31.83 o 
   1   7   5      943.37     1103.90     86.06 o 
   2   7   5      182.44      212.80     39.07 o 
   3   7   5      168.13      287.81     39.57 o 
   4   7   5       10.08        3.33     35.84 o 
   5   7   5      558.85      715.43     56.33 o 
   6   7   5        0.04       47.65     39.27 o 
   7   7   5        1.62        0.00     38.46 o 
   8   7   5       59.92      154.76     42.10 o 
   9   7   5       25.76      125.38     53.30 o 
 -12   8   5       20.55        0.00     43.51 o 
 -11   8   5       87.07       74.80     58.75 o 
 -10   8   5        4.70        6.36     35.43 o 
  -9   8   5        0.81       23.93     42.50 o 
  -8   8   5        0.95        0.00     41.59 o 
  -7   8   5        9.41        9.39     40.38 o 
  -6   8   5        4.81       23.22     41.39 o 
  -5   8   5      245.52      161.12     48.56 o 
  -4   8   5       57.75        0.00     35.43 o 
  -3   8   5      138.44       21.60     37.65 o 
  -2   8   5      110.70        0.00     36.75 o 
   0   8   5       75.30       70.95     67.54 o 
   1   8   5        3.35       34.43     26.19 o 
   2   8   5       13.05        0.00     57.14 o 
   3   8   5       63.86       45.83     40.58 o 
   4   8   5       91.34       80.66     43.41 o 
   5   8   5        5.09        0.00     40.38 o 
   6   8   5        9.52       46.94     40.38 o 
   7   8   5        6.16        0.00     38.46 o 
   8   8   5       15.78       50.27     43.21 o 
 -10   9   5      109.56       67.13     48.66 o 
  -9   9   5        2.32        0.00     37.05 o 
  -8   9   5       97.57       64.81     44.12 o 
  -7   9   5      163.94      168.38     47.35 o 
  -6   9   5       78.85       37.45     48.25 o 
  -5   9   5      124.33      109.23     56.33 o 
  -4   9   5      166.77        0.00     50.98 o 
  -3   9   5       52.28        0.00     36.95 o 
  -2   9   5      276.60      254.50     56.63 o 
  -1   9   5      109.27       95.16     71.57 o 
   0   9   5       22.68        0.00     29.73 o 
   1   9   5      971.83     1368.08     58.66 o 
   2   9   5       95.75      123.26     45.83 o 
   3   9   5       17.94       65.01     35.74 o 
   4   9   5       37.29       35.53     43.31 o 
   5   9   5       51.07       74.91     43.11 o 
   6   9   5        4.33        0.00     45.53 o 
  -8  10   5       37.57       11.91     43.61 o 
  -7  10   5       88.83       76.62     47.35 o 
  -6  10   5       13.12       31.60     56.13 o 
  -5  10   5      232.48      306.89     54.82 o 
  -4  10   5       31.67       66.32     49.36 o 
  -3  10   5        5.78       47.35     39.98 o 
  -2  10   5       60.46        0.00     45.23 o 
  -1  10   5       64.36       12.92     34.79 o 
   0  10   5      146.84      124.77     88.79 o 
   1  10   5       18.91       67.36     35.18 o 
   2  10   5       17.29       43.41     44.22 o 
   3  10   5      114.69       91.26     49.67 o 
   4  10   5       65.68       88.74     52.90 o 
 -17   0   6     2087.72     1949.75     88.63 o 
 -16   0   6        6.23       45.73     50.78 o 
 -15   0   6     1448.00     1423.60     75.81 o 
 -14   0   6     4099.30     3858.42    145.17 o 
 -13   0   6      507.93      413.39     43.81 o 
 -12   0   6     2829.26     2947.54     82.07 o 
 -11   0   6     3183.72     2996.30    135.07 o 
 -10   0   6     9760.03     9625.91    326.57 o 
  -9   0   6    10660.96     9823.16    451.65 o 
  -8   0   6    16232.41    15409.04    523.73 o 
  -7   0   6     5839.14     5314.52    202.00 o 
  -6   0   6    32665.99    33916.04    630.23 o 
  -5   0   6    37846.88    39329.19    625.39 o 
  -4   0   6    21327.78    19289.77    413.09 o 
  -3   0   6    33780.03    34034.05    506.97 o 
  -2   0   6    12663.01    11806.13    302.55 o 
  -1   0   6     3564.98     4644.95    150.72 o 
   0   0   6     2456.00     2498.84     61.99 o 
   1   0   6     6833.67     6436.53    220.42 o 
   2   0   6      128.07      136.48     21.40 o 
   3   0   6     3182.01     3276.84    132.24 o 
   4   0   6    15315.83    13752.95    528.58 o 
   5   0   6     3552.17     3175.89    148.09 o 
   6   0   6    14836.74    13938.70    590.36 o 
   7   0   6      125.21      141.73     36.54 o 
   8   0   6     1358.19     1322.45     64.10 o 
   9   0   6     1881.71     1667.90     92.57 o 
  10   0   6     1668.37     1720.09     87.93 o 
  11   0   6      273.71      342.73     64.51 o 
  12   0   6      336.34      293.46     63.09 o 
 -17   1   6        0.49       26.21     89.09 o 
 -16   1   6     2196.97     1975.39     64.38 o 
 -15   1   6      586.38      494.05     36.53 o 
 -14   1   6     1785.62     1873.77    123.92 o 
 -13   1   6      589.29      496.15     47.65 o 
 -12   1   6     4951.61     4481.98    135.37 o 
 -11   1   6    11000.02    10549.97    259.80 o 
 -10   1   6     1322.93     1420.61     41.58 o 
  -9   1   6    13916.13    14114.65    703.47 o 
  -8   1   6     4008.40     4489.49    129.77 o 
  -7   1   6    20391.12    21434.77    469.42 o 
  -6   1   6     7932.09     7083.45    229.66 o 
  -5   1   6      225.98      312.08     58.10 o 
  -4   1   6    10462.07     8854.43    207.37 o 
  -3   1   6    12293.12    11861.27    227.16 o 
  -2   1   6    21448.16    17519.38    286.65 o 
  -1   1   6     8615.20     8314.90    145.65 o 
   0   1   6     6953.43     6770.98    150.11 o 
   1   1   6     2212.93     1670.10     56.68 o 
   2   1   6    20034.03    19458.77   1127.06 o 
   3   1   6     4182.74     4785.32    149.56 o 
   4   1   6     6177.35     5690.69    148.79 o 
   5   1   6     5063.59     4951.84    130.01 o 
   6   1   6      565.90      724.14     30.84 o 
   7   1   6     6952.12     6417.84    194.29 o 
   8   1   6      108.16      129.38     26.96 o 
   9   1   6     2528.64     2175.75     54.14 o 
  10   1   6      104.08       56.09     30.30 o 
  11   1   6      503.51      549.02     38.83 o 
  12   1   6      298.25      284.50     40.38 o 
 -17   2   6      182.97      235.92     63.09 o 
 -16   2   6      241.65      260.75     53.91 o 
 -15   2   6      320.07      372.81     45.33 o 
 -14   2   6      101.13       14.94     40.08 o 
 -13   2   6     9081.72     9509.71    377.96 o 
 -12   2   6     3077.59     3039.41    141.33 o 
 -11   2   6       87.59       77.73     30.29 o 
 -10   2   6    13721.18    13066.39    555.13 o 
  -9   2   6     1327.64     1461.86     46.94 o 
  -8   2   6    17599.63    17573.51    570.87 o 
  -7   2   6     2016.86     2158.32     81.16 o 
  -6   2   6     1547.74     1791.46     74.10 o 
  -5   2   6     7584.27     8184.64    311.84 o 
  -2   2   6     5171.37     4727.19    115.79 o 
  -1   2   6    19403.96    21086.67    343.51 o 
   0   2   6     3266.32     3507.52     95.47 o 
   1   2   6    13521.14    13798.66    918.65 o 
   2   2   6    14876.81    13629.69    465.89 o 
   3   2   6     4404.37     4243.24    166.16 o 
   4   2   6     4116.86     4275.95    165.86 o 
   5   2   6     1570.76     1556.85     87.52 o 
   6   2   6     3190.89     3020.73     95.90 o 
   7   2   6      114.58      123.16     34.52 o 
   8   2   6     7419.53     7688.27    293.87 o 
   9   2   6        8.92       23.52     35.64 o 
  10   2   6     2042.55     1815.69     87.42 o 
  11   2   6     1672.01     1441.17     76.62 o 
  12   2   6      263.18      273.58     49.97 o 
 -17   3   6        2.26        0.00     45.63 o 
 -16   3   6     3652.05     3753.33    170.71 o 
 -15   3   6        5.31       35.43     35.03 o 
 -14   3   6      494.18      569.76     54.31 o 
 -13   3   6     3194.03     3098.97    128.61 o 
 -12   3   6       78.69       65.21     32.81 o 
 -11   3   6     4439.58     4224.46    157.28 o 
 -10   3   6     1444.48     1315.18     53.50 o 
  -9   3   6     4436.82     5140.89    200.18 o 
  -8   3   6      130.71      131.24     31.19 o 
  -7   3   6    24016.00    24386.64    655.07 o 
  -6   3   6     3451.05     3406.26    120.94 o 
  -3   3   6       77.97        0.00     18.47 o 
  -1   3   6     3929.14     4589.79    257.93 o 
   0   3   6    28821.73    28372.75    455.14 o 
   1   3   6      658.18      698.33     25.61 o 
   2   3   6    19395.72    21180.96    620.34 o 
   3   3   6     2606.34     2175.78     90.96 o 
   4   3   6     6431.58     6645.25    260.55 o 
   5   3   6    10518.38    10517.80    379.37 o 
   6   3   6      805.87      841.42     53.10 o 
   7   3   6      998.30     1105.91     56.73 o 
   8   3   6     2813.23     2640.25     86.01 o 
   9   3   6        3.72        0.00     39.27 o 
  10   3   6      264.99      245.81     49.77 o 
  11   3   6     1021.67      861.31     66.43 o 
  12   3   6       67.60      117.00     49.16 o 
 -16   4   6       38.55        8.48     40.28 o 
 -15   4   6      789.09      788.42     64.31 o 
 -14   4   6       82.25       84.70     53.50 o 
 -13   4   6     1493.75     1441.47     68.95 o 
 -12   4   6     1749.19     1551.71     73.90 o 
 -11   4   6        9.74        0.00     45.53 o 
 -10   4   6     6171.65     6148.27    223.40 o 
  -9   4   6        0.09        4.34     28.17 o 
  -8   4   6     4299.40     4654.21    204.42 o 
  -7   4   6     3052.95     3121.78    118.92 o 
  -5   4   6      881.65      988.71     43.31 o 
  -2   4   6      578.59      432.37     34.02 o 
  -1   4   6    10500.63    10139.19    222.43 o 
   0   4   6      813.64      764.59     27.61 o 
   1   4   6    12435.52    14049.67   1276.11 o 
   2   4   6    11102.13    10922.31    486.48 o 
   3   4   6     1095.66      948.43     45.93 o 
   4   4   6     2262.22     2105.62     94.79 o 
   5   4   6      851.79      863.63     49.36 o 
   6   4   6     3076.24     3300.67    158.49 o 
   7   4   6      671.53      720.89     51.38 o 
   8   4   6     3725.06     3652.98    124.17 o 
   9   4   6      637.22      620.04     53.00 o 
  10   4   6     1695.02     1629.34     80.96 o 
  11   4   6      484.30      440.34     63.30 o 
 -16   5   6      411.08      412.89     74.40 o 
 -15   5   6      619.44      542.00     62.49 o 
 -14   5   6     3173.82     3582.52    173.63 o 
 -13   5   6     1010.53     1173.85     70.26 o 
 -12   5   6     4220.62     4409.61    171.31 o 
 -11   5   6     1239.64     1279.44     64.61 o 
 -10   5   6      200.53      195.74     38.06 o 
  -9   5   6     4632.22     5055.79    163.74 o 
  -8   5   6       72.54       42.90     29.88 o 
  -7   5   6     2406.78     2599.57     91.26 o 
  -6   5   6      177.14       61.58     29.38 o 
   0   5   6    11925.35    12778.31    501.82 o 
   1   5   6     3075.71     3186.49    151.27 o 
   2   5   6     9742.02    10565.75    375.84 o 
   3   5   6     4006.93     3865.79    185.14 o 
   4   5   6       74.96       63.80     32.41 o 
   5   5   6       75.18       78.94     30.49 o 
   6   5   6      368.10      361.30     47.04 o 
   7   5   6     3855.28     3842.67    141.94 o 
   8   5   6       20.30       34.83     42.80 o 
   9   5   6     1942.66     1841.43     87.73 o 
  10   5   6       18.14        0.00     74.00 o 
  11   5   6      154.50      132.04     56.73 o 
 -15   6   6      819.89      861.91     77.43 o 
 -14   6   6      303.21      264.59     79.65 o 
 -13   6   6      124.29      104.99     43.91 o 
 -12   6   6     2020.96     2260.38    106.50 o 
 -11   6   6     1381.82     1616.82     74.60 o 
 -10   6   6      940.94      996.18     60.97 o 
  -9   6   6      536.74      468.81     46.84 o 
  -8   6   6      901.81     1042.92     58.55 o 
  -7   6   6     3149.06     4432.42    158.09 o 
  -2   6   6      422.25      285.99     44.62 o 
  -1   6   6     4197.88     4410.41    172.02 o 
   0   6   6      131.33      141.59     39.82 o 
   1   6   6     2874.02     3464.09     94.08 o 
   2   6   6      676.42      648.61     48.76 o 
   3   6   6      809.65     1002.13     51.69 o 
   4   6   6      729.83      915.21     57.74 o 
   5   6   6     2485.43     2550.00    116.19 o 
   6   6   6     4726.16     4806.64    198.27 o 
   7   6   6        9.95        0.00     53.20 o 
   8   6   6     1027.96     1157.90     69.05 o 
   9   6   6       42.85        9.79     41.19 o 
  10   6   6      283.75      183.33     74.80 o 
 -14   7   6      113.89       94.49     59.46 o 
 -13   7   6      451.08      384.22     65.42 o 
 -12   7   6      807.99      885.54     65.72 o 
 -11   7   6     1524.30     1448.84     78.44 o 
 -10   7   6      310.11      253.69     49.87 o 
  -9   7   6     3171.29     3562.23    126.79 o 
  -8   7   6      133.23        0.00     34.42 o 
  -7   7   6     4033.79     5209.64    151.63 o 
  -6   7   6     1380.62     1671.53     70.67 o 
  -5   7   6     1476.12     1489.42     65.11 o 
  -3   7   6      372.54      102.77     64.81 o 
  -1   7   6       85.32        9.43     26.98 o 
   0   7   6     2487.83     2833.73    124.22 o 
   1   7   6        0.34        5.09     24.05 o 
   2   7   6      633.02      663.34     54.31 o 
   3   7   6      625.80      730.37     55.12 o 
   4   7   6     1233.09     1400.78     72.28 o 
   5   7   6     3512.66     4694.99    214.72 o 
   6   7   6      864.60     1146.39     70.77 o 
   7   7   6      577.76      607.22     61.68 o 
   8   7   6       21.56       76.22     53.71 o 
   9   7   6      416.46      391.59     54.41 o 
 -12   8   6      357.83      346.06     55.32 o 
 -11   8   6       35.74        3.23     36.64 o 
 -10   8   6     1841.71     2437.85     97.52 o 
  -9   8   6      282.53      270.34     51.38 o 
  -8   8   6     1077.25     1214.23     88.74 o 
  -7   8   6       10.05       24.63     35.94 o 
  -6   8   6      279.93      118.01     51.99 o 
  -5   8   6       15.00        0.00     47.45 o 
  -4   8   6      323.97        0.00     44.01 o 
  -2   8   6      720.32      188.27     62.69 o 
  -1   8   6     4641.04     6712.28    307.19 o 
   0   8   6      789.80     1078.30     51.05 o 
   1   8   6     2186.88     2890.50     91.66 o 
   2   8   6     2265.51     3276.24    119.53 o 
   3   8   6     1547.50     1814.88    118.21 o 
   4   8   6      256.56      248.54     45.12 o 
   5   8   6        3.50        0.00     49.77 o 
   6   8   6      467.58      488.09     62.69 o 
   7   8   6       28.12       49.57     45.93 o 
 -11   9   6      386.25      791.35     50.88 o 
 -10   9   6       40.35       74.00     70.36 o 
  -9   9   6      984.02     1060.48     80.05 o 
  -8   9   6       38.35       75.41     70.67 o 
  -7   9   6     2374.76     3422.21    104.48 o 
  -6   9   6      507.88      364.53     62.29 o 
  -4   9   6      722.80      717.86     68.95 o 
  -3   9   6      227.73      145.27     70.56 o 
  -2   9   6      249.25        0.00     51.89 o 
  -1   9   6       94.61      142.91     90.00 o 
   0   9   6     1532.67     1795.03    106.05 o 
   1   9   6       32.72       84.68     33.49 o 
   2   9   6      833.51     1084.91     72.79 o 
   3   9   6      117.40      120.74     45.33 o 
   4   9   6      476.56      580.67     62.49 o 
   5   9   6      562.90      694.44     65.62 o 
   6   9   6        2.10        0.00     47.45 o 
  -8  10   6      175.80      199.58     81.77 o 
  -7  10   6       78.54        0.00     62.89 o 
  -6  10   6      785.40      899.26     79.45 o 
  -5  10   6      315.23      253.18     53.30 o 
  -4  10   6      127.71        0.00     43.71 o 
  -3  10   6      359.21      333.74     77.63 o 
  -2  10   6      166.46        6.66     64.31 o 
  -1  10   6     1127.68     1752.21    218.36 o 
   0  10   6        6.17       41.67     40.67 o 
   1  10   6      810.26     1239.24     72.53 o 
   2  10   6      349.23      595.00     85.81 o 
   3  10   6      280.64      364.73     53.30 o 
 -18   1   7       69.47       51.47     39.30 o 
 -17   1   7        8.63       43.30     33.55 o 
 -16   1   7       28.40       47.06     29.81 o 
 -15   1   7      423.28      386.59     35.23 o 
 -14   1   7      512.63      543.20     36.26 o 
 -13   1   7      325.39      323.16     30.08 o 
 -12   1   7        8.24       34.41     21.16 o 
 -11   1   7     1245.11     1257.35     53.05 o 
 -10   1   7     2176.99     2259.54     63.19 o 
  -9   1   7     5060.36     4611.86    131.47 o 
  -8   1   7     2202.36     2129.67     60.48 o 
  -7   1   7     3302.17     3314.48     77.49 o 
  -6   1   7     1031.68     1141.81     34.91 o 
  -5   1   7    19222.37    21699.09    533.07 o 
  -4   1   7       88.35       57.54     18.07 o 
  -3   1   7     1321.59     1382.40     32.58 o 
  -2   1   7      309.70      307.33     15.88 o 
  -1   1   7      335.28      323.62     20.06 o 
   0   1   7      937.15     1027.63     20.85 o 
   1   1   7      839.10      813.39     18.26 o 
   2   1   7       20.72       13.63     27.91 o 
   3   1   7      894.96      909.61     27.73 o 
   4   1   7      115.96      136.92     44.42 o 
   5   1   7      447.13      418.13     31.90 o 
   6   1   7     1935.06     1798.11     51.48 o 
   7   1   7        1.37       31.16     21.76 o 
   8   1   7     2093.46     1909.74     66.16 o 
   9   1   7      204.38      191.42     41.22 o 
  10   1   7      224.36      179.12     30.83 o 
  11   1   7       14.30       16.92     30.94 o 
  12   1   7       47.67       15.71     30.84 o 
 -17   2   7      268.25      323.65     56.03 o 
 -16   2   7      222.19      124.98     44.92 o 
 -15   2   7      644.58      687.17     57.34 o 
 -14   2   7     1102.54     1131.85     62.59 o 
 -13   2   7      327.79      473.05     47.65 o 
 -12   2   7       36.38       79.55     31.19 o 
 -11   2   7      114.10      183.43     32.20 o 
 -10   2   7      548.72      256.92     31.80 o 
  -9   2   7       40.90       45.33     22.51 o 
  -8   2   7       10.66       39.27     23.12 o 
  -7   2   7      197.39      104.79     26.25 o 
  -6   2   7     3233.14     3443.51    116.80 o 
  -5   2   7     5643.55     6846.75    194.83 o 
  -4   2   7       11.12        0.00     19.38 o 
  -3   2   7     2366.46     2065.04     55.72 o 
  -2   2   7       93.91      113.77     22.92 o 
  -1   2   7     4775.37     4397.94    180.85 o 
   0   2   7     1049.00      825.36     24.32 o 
   1   2   7      103.08      181.32     17.82 o 
   2   2   7     1819.28     1725.74     76.42 o 
   3   2   7       70.63       96.00     24.33 o 
   4   2   7      219.27      133.05     32.30 o 
   5   2   7     1627.59     1375.55     55.93 o 
   6   2   7      480.03      494.66     41.79 o 
   7   2   7     1097.50      880.08     55.93 o 
   8   2   7      497.76      407.64     48.76 o 
   9   2   7      607.18      502.23     56.43 o 
  10   2   7       16.75       38.46     38.97 o 
  11   2   7       16.01       49.97     42.60 o 
  12   2   7       76.67        0.00     73.79 o 
 -17   3   7        4.59      101.15     69.35 o 
 -16   3   7        3.59        0.00     42.20 o 
 -15   3   7      295.48      367.76     50.88 o 
 -14   3   7        5.91       77.03     36.34 o 
 -13   3   7       17.53        6.16     37.55 o 
 -12   3   7       70.43       49.06     50.48 o 
 -11   3   7      410.98      353.22     40.58 o 
 -10   3   7      743.93      821.94     45.33 o 
  -9   3   7       59.88       70.67     25.64 o 
  -8   3   7     2075.30     2541.32    107.71 o 
  -7   3   7      708.06      801.04     45.12 o 
  -6   3   7       19.29        1.21     22.41 o 
  -5   3   7     1688.73     1421.28     59.46 o 
  -3   3   7     1124.14      710.99     36.04 o 
  -2   3   7     1066.51      975.99     36.85 o 
  -1   3   7       98.90       33.23     40.23 o 
   0   3   7     1055.89      731.12     25.69 o 
   1   3   7     1659.65     2151.48     73.64 o 
   2   3   7     2221.13     2329.12     81.57 o 
   3   3   7      129.54      198.67     29.58 o 
   4   3   7       50.11        0.00     29.58 o 
   5   3   7      198.07      196.35     36.85 o 
   6   3   7      122.88      105.59     37.05 o 
   7   3   7       78.67       76.02     37.15 o 
   8   3   7        0.60       38.87     36.44 o 
   9   3   7        0.30       29.48     38.06 o 
  10   3   7        4.43       11.31     35.64 o 
  11   3   7       62.59      128.11     63.60 o 
 -17   4   7      214.98      160.21     54.41 o 
 -16   4   7        8.17       95.70     49.87 o 
 -15   4   7      207.62      189.99     66.83 o 
 -14   4   7        4.26        0.00     43.41 o 
 -13   4   7      861.86      916.93     65.92 o 
 -12   4   7      113.41       75.91     35.64 o 
 -11   4   7      178.10      153.44     36.44 o 
 -10   4   7      222.50      129.72     34.93 o 
  -9   4   7     1047.33     1095.21     47.85 o 
  -8   4   7      159.28      190.80     33.11 o 
  -7   4   7       40.16       16.96     27.76 o 
  -4   4   7       50.46        0.00     23.32 o 
  -1   4   7     1054.83     1141.45     49.62 o 
   0   4   7      125.58       66.38     18.56 o 
   1   4   7     6313.82     6203.52    346.01 o 
   2   4   7     8656.11     9809.03    484.56 o 
   3   4   7      177.63      160.01     31.19 o 
   4   4   7        9.03       26.25     26.75 o 
   5   4   7     1599.29     1450.65     89.54 o 
   6   4   7      597.26      722.40     53.10 o 
   7   4   7       30.19       20.29     39.77 o 
   8   4   7       20.27       51.08     40.88 o 
   9   4   7      176.65      165.96     42.70 o 
  10   4   7        0.17       66.73     39.88 o 
  11   4   7       79.44      138.40     44.92 o 
 -16   5   7        9.08        0.00     44.22 o 
 -15   5   7        0.11        0.00     69.25 o 
 -14   5   7      202.13      182.62     48.66 o 
 -13   5   7       41.22       39.98     41.59 o 
 -12   5   7      720.46      712.71     57.44 o 
 -11   5   7       18.43       49.77     34.02 o 
 -10   5   7      384.35      215.93     41.59 o 
  -9   5   7       71.11      114.58     34.73 o 
  -8   5   7       13.32       68.85     51.38 o 
  -7   5   7       28.20       29.88     29.68 o 
  -6   5   7      431.22      218.76     50.48 o 
  -4   5   7      469.53      198.87     43.71 o 
  -3   5   7        2.86       11.21     23.32 o 
  -2   5   7      455.60      335.56     41.39 o 
  -1   5   7       91.13       33.32     39.32 o 
   0   5   7      981.46     1036.30     34.89 o 
   1   5   7      233.26      266.49     35.18 o 
   2   5   7      530.71      645.58     45.63 o 
   3   5   7       57.29       12.82     29.68 o 
   4   5   7       13.74       38.97     36.44 o 
   5   5   7       40.93        9.79     32.71 o 
   6   5   7       39.07       61.98     41.29 o 
   7   5   7       43.93        0.00     39.88 o 
   8   5   7      554.09      611.86     57.14 o 
   9   5   7        0.21        0.00     44.32 o 
  10   5   7       42.25       47.95     53.91 o 
 -15   6   7       66.36      145.27     51.89 o 
 -14   6   7        9.62       44.82     41.69 o 
 -13   6   7       22.74       30.49     40.08 o 
 -12   6   7       77.66       67.13     35.43 o 
 -11   6   7      597.28      410.06     54.82 o 
 -10   6   7      158.19        5.35     60.87 o 
  -9   6   7      238.54      237.94     43.41 o 
  -8   6   7       81.48      150.52     34.22 o 
  -7   6   7        0.50        0.00     32.71 o 
  -6   6   7      394.70      140.83     41.79 o 
  -5   6   7       27.55        0.00     26.65 o 
  -4   6   7      300.10        0.00     39.07 o 
  -3   6   7      188.52        0.00     27.86 o 
  -1   6   7       63.31       15.86     25.60 o 
   0   6   7       46.09      103.52     35.33 o 
   1   6   7      135.83      156.45     25.41 o 
   2   6   7      593.92      560.68     48.15 o 
   3   6   7      490.17      558.86     45.43 o 
   4   6   7      491.81      645.98     54.31 o 
   5   6   7       13.97       19.89     40.08 o 
   6   6   7       74.10       72.48     41.09 o 
   7   6   7        8.34        0.00     37.35 o 
   8   6   7       31.37       48.86     38.66 o 
   9   6   7       40.96       82.58     41.59 o 
 -14   7   7       59.69       28.57     58.85 o 
 -13   7   7      149.02      232.59     47.85 o 
 -12   7   7       21.30       71.88     36.14 o 
 -11   7   7       33.11       64.41     36.64 o 
 -10   7   7      392.69      349.89     53.60 o 
  -9   7   7       46.17       19.58     65.31 o 
  -8   7   7       77.07       46.74     40.38 o 
  -7   7   7       73.91       70.87     36.14 o 
  -6   7   7       16.25       48.05     38.06 o 
  -5   7   7      605.67      403.90     54.31 o 
  -4   7   7       66.19        0.00     30.39 o 
  -3   7   7       43.16        0.00     43.71 o 
  -2   7   7        4.32       11.00     27.36 o 
   0   7   7       96.57       73.19     27.79 o 
   1   7   7      206.97      373.22     31.99 o 
   2   7   7      318.71      319.61     45.73 o 
   3   7   7       37.37      148.19     38.97 o 
   4   7   7      287.27      374.42     53.50 o 
   5   7   7        0.04        6.36     38.76 o 
   6   7   7      255.20      340.81     80.86 o 
   7   7   7        1.83        0.00     41.29 o 
   8   7   7       13.62       54.61     39.98 o 
 -13   8   7       23.29        0.00     68.75 o 
 -12   8   7        1.02        0.00     57.64 o 
 -11   8   7       87.23       61.88     47.55 o 
 -10   8   7       16.06       50.17     37.86 o 
  -9   8   7       27.61       55.62     55.93 o 
  -8   8   7       22.86        0.00     39.67 o 
  -7   8   7      174.89       80.26     49.77 o 
  -6   8   7      685.34      701.10     67.43 o 
  -5   8   7      130.02        0.00     63.60 o 
  -4   8   7       60.17        0.00     32.61 o 
  -3   8   7        2.93       64.71     34.02 o 
  -2   8   7       13.04        0.00     60.37 o 
  -1   8   7       54.12       45.70     38.23 o 
   0   8   7       78.23      140.88     30.87 o 
   1   8   7       22.81       67.78     30.35 o 
   2   8   7      294.36      477.49     54.21 o 
   3   8   7        0.83       20.59     55.32 o 
   4   8   7       51.01       60.27     40.78 o 
   5   8   7       16.53        0.00     64.00 o 
   6   8   7        6.16       61.98     40.08 o 
   7   8   7       42.39      104.08     55.12 o 
 -11   9   7       19.99        0.00     46.54 o 
 -10   9   7       44.55       16.05     39.77 o 
  -9   9   7       94.79       59.06     63.30 o 
  -8   9   7       31.64        0.00     36.95 o 
  -7   9   7       27.52       50.58     49.26 o 
  -6   9   7       38.51       34.73     46.24 o 
  -5   9   7        0.88        0.00     41.09 o 
  -4   9   7       24.63        0.00     58.75 o 
  -3   9   7      301.00      130.23     56.94 o 
  -2   9   7        7.23        0.00     63.70 o 
  -1   9   7       55.70        0.00     62.84 o 
   0   9   7       35.52       26.12     30.47 o 
   1   9   7       25.16       42.41     29.85 o 
   2   9   7       80.44       78.24     52.29 o 
   3   9   7        1.16       43.91     46.84 o 
   4   9   7       26.81       95.60     54.11 o 
   5   9   7       65.41      230.77     57.64 o 
  -8  10   7       42.92       82.38     58.75 o 
  -7  10   7       13.07       56.53     40.78 o 
  -6  10   7      155.78       87.32     56.23 o 
  -5  10   7        0.76        5.15     58.45 o 
  -4  10   7      111.74        0.00     53.00 o 
  -3  10   7        7.93       25.44     53.60 o 
  -2  10   7       82.54        0.00     47.95 o 
  -1  10   7       63.55      105.36    114.78 o 
   0  10   7        6.68       28.72     53.05 o 
   1  10   7      130.80      139.56     36.81 o 
   2  10   7       53.72       93.18     48.96 o 
 -18   0   8      211.56      217.45     50.07 o 
 -17   0   8      299.49      300.83     74.91 o 
 -16   0   8     1762.00     1667.39     77.83 o 
 -15   0   8      738.17      722.20     55.22 o 
 -14   0   8        6.61       24.83     35.94 o 
 -13   0   8     5719.08     5544.08    234.91 o 
 -12   0   8     2507.34     2507.91    114.28 o 
 -11   0   8      924.88      922.18     45.53 o 
 -10   0   8    33849.66    34159.02    877.86 o 
  -9   0   8    10536.05    10470.75    455.29 o 
  -8   0   8    15018.32    16501.62    524.74 o 
  -7   0   8    11888.76    11273.82    407.54 o 
  -6   0   8      182.20      163.44     22.71 o 
  -5   0   8    43715.97    46841.09    712.41 o 
  -4   0   8     1257.21      857.17     29.38 o 
  -3   0   8    14333.52    14240.14    391.38 o 
  -2   0   8        5.19        4.64     18.37 o 
  -1   0   8    18148.38    17564.28    327.39 o 
   0   0   8     9940.45     8863.35    259.94 o 
   1   0   8     8477.92     7920.78    263.36 o 
   2   0   8    20746.72    20267.97    596.72 o 
   3   0   8     6491.14     6512.90    249.45 o 
   4   0   8    14063.62    12456.75    572.79 o 
   5   0   8     2698.73     2618.95    108.52 o 
   6   0   8     4867.27     4495.21    206.65 o 
   7   0   8      214.47      164.85     36.95 o 
   8   0   8      163.74      197.96     42.60 o 
   9   0   8      107.85       35.13     37.55 o 
  10   0   8       20.15       15.04     34.32 o 
  11   0   8      198.82      147.39     56.23 o 
 -18   1   8      909.69      969.23     52.43 o 
 -17   1   8      413.31      353.72     54.92 o 
 -16   1   8     1091.21     1115.17     88.23 o 
 -15   1   8     1498.72     1397.52     49.39 o 
 -14   1   8       29.37        0.00     27.12 o 
 -13   1   8     5246.68     5085.95    136.69 o 
 -12   1   8       67.22       95.28     22.27 o 
 -11   1   8     8739.44     9186.42    510.10 o 
 -10   1   8      694.26      714.21     28.17 o 
  -9   1   8     6220.60     5534.07    155.69 o 
  -8   1   8     9971.96     9986.95    305.47 o 
  -7   1   8     9584.03     9634.18    277.89 o 
  -6   1   8    23597.64    22423.26   1419.71 o 
  -5   1   8     1549.71     1173.63     26.51 o 
  -4   1   8     7948.86     7517.99    209.53 o 
  -3   1   8       17.90       26.39     13.38 o 
  -2   1   8    12035.54    10766.46    257.50 o 
  -1   1   8     4873.15     4718.36    142.81 o 
   0   1   8     7547.63     7540.87    173.61 o 
   1   1   8     2508.10     2497.60     50.05 o 
   2   1   8     1504.02     1346.35     31.41 o 
   3   1   8    10762.90     9826.50    599.90 o 
   4   1   8       47.38       56.79     18.58 o 
   5   1   8     7956.29     7589.93    214.02 o 
   6   1   8      241.43      257.87     27.52 o 
   7   1   8     3381.40     3168.94    141.38 o 
   8   1   8     2053.18     1881.70     62.75 o 
   9   1   8     1244.37     1118.75     50.98 o 
  10   1   8     2143.42     1800.55     72.77 o 
  11   1   8       91.48       46.48     31.09 o 
 -18   2   8      120.41       61.58     49.36 o 
 -17   2   8     2070.29     1717.36     97.72 o 
 -16   2   8      544.06      487.99     52.80 o 
 -15   2   8      336.36      339.39     52.60 o 
 -14   2   8     4421.93     4615.24    231.38 o 
 -13   2   8       50.26       31.60     33.62 o 
 -12   2   8    13294.29    12544.37    412.48 o 
 -11   2   8       10.11       20.19     27.46 o 
 -10   2   8     1695.67     1964.09     74.10 o 
  -9   2   8      446.62      463.97     34.63 o 
  -8   2   8     3913.44     4244.85    186.25 o 
  -7   2   8    14391.23    15308.69    507.17 o 
  -6   2   8    16216.06    15973.25    474.26 o 
  -5   2   8    17269.94    17146.79    471.64 o 
  -4   2   8      595.82      723.41     32.81 o 
  -2   2   8    10043.99     9749.37    347.47 o 
  -1   2   8     5500.31     4556.39    115.54 o 
   0   2   8     3125.02     2707.27     84.45 o 
   1   2   8    10616.78    11515.55    318.17 o 
   2   2   8     2043.44     2260.17     81.47 o 
   3   2   8     1263.32     1278.23     49.77 o 
   4   2   8     6100.83     5513.09    215.23 o 
   5   2   8      528.72      585.11     45.63 o 
   6   2   8     3892.78     3814.20    204.12 o 
   7   2   8     1451.40     1332.95     64.91 o 
   8   2   8      973.14      899.97     66.53 o 
   9   2   8     1964.53     1696.77     78.64 o 
  10   2   8      314.90      308.40     49.87 o 
  11   2   8      235.12      107.31     45.02 o 
 -17   3   8      879.27      822.14     72.28 o 
 -16   3   8      168.00      157.58     48.15 o 
 -15   3   8      868.19     1073.40     68.24 o 
 -14   3   8      145.87      145.37     36.54 o 
 -13   3   8      230.76      309.41     40.48 o 
 -12   3   8      853.40      798.21     51.08 o 
 -11   3   8     6271.48     6357.14    235.52 o 
 -10   3   8     1837.75     2060.29     69.55 o 
  -9   3   8    10828.68    10983.08    505.76 o 
  -8   3   8     2770.74     2770.48    102.16 o 
  -7   3   8     3183.06     3915.25    131.13 o 
  -5   3   8      302.11      168.08     31.80 o 
  -3   3   8       36.26        0.00     21.10 o 
  -2   3   8     6969.37     6152.61    185.85 o 
  -1   3   8     1870.39     2193.26     71.02 o 
   0   3   8    16908.94    18881.39    407.08 o 
   1   3   8    26352.23    27107.45    785.54 o 
   2   3   8     1707.15     1647.91     75.51 o 
   3   3   8     3631.70     3526.49    152.64 o 
   4   3   8      270.28      215.12     33.41 o 
   5   3   8     1089.79     1063.81     54.11 o 
   6   3   8      222.75      282.46     41.19 o 
   7   3   8     5651.27     5371.86    242.79 o 
   8   3   8      490.53      409.25     63.30 o 
   9   3   8      705.17      599.95     56.63 o 
  10   3   8      584.44      537.36     82.88 o 
  11   3   8      104.48      183.02     62.19 o 
 -17   4   8     1611.21     1520.81     89.34 o 
 -16   4   8     1273.75     1181.02     76.42 o 
 -15   4   8     2241.23     2406.75     92.37 o 
 -14   4   8     2948.42     3389.10    193.22 o 
 -13   4   8      352.92      384.92     46.44 o 
 -12   4   8     2361.00     2407.46     88.33 o 
 -11   4   8     1046.43     1341.02     58.45 o 
 -10   4   8     2511.91     2665.49     75.71 o 
  -9   4   8      490.34      306.79     40.28 o 
  -8   4   8     2952.80     3132.79    103.68 o 
  -4   4   8       39.03        0.00     22.01 o 
  -1   4   8     5009.61     5181.35    230.42 o 
   0   4   8     1096.25     1623.76     83.23 o 
   1   4   8    14584.72    15240.52    431.15 o 
   2   4   8     6844.94     6023.50    247.43 o 
   3   4   8      467.44      430.25     39.57 o 
   4   4   8     1449.82     1526.06     64.00 o 
   5   4   8      158.32      164.55     37.86 o 
   6   4   8     4387.64     4371.14    176.06 o 
   7   4   8     1261.09     1175.77     70.16 o 
   8   4   8      659.88      696.05     63.30 o 
   9   4   8      940.99      774.69     62.79 o 
  10   4   8      141.11      134.87     50.58 o 
 -16   5   8      607.58      563.81     65.42 o 
 -15   5   8      582.66      637.80     62.49 o 
 -14   5   8      435.19      461.04     54.51 o 
 -13   5   8     4726.53     4952.21    183.53 o 
 -12   5   8      100.21       94.49     39.57 o 
 -11   5   8     2522.90     3031.94    141.63 o 
 -10   5   8      586.30      404.31     45.53 o 
  -9   5   8      983.04      965.69     54.61 o 
  -8   5   8     4548.57     5222.25    182.42 o 
  -6   5   8     1317.02     1179.40     52.80 o 
  -1   5   8     5132.94     5749.25    161.14 o 
   0   5   8     2031.81     1929.73     61.91 o 
   1   5   8     4201.75     4640.79    367.21 o 
   2   5   8       63.11      156.78     34.63 o 
   3   5   8     4021.95     4314.91    151.93 o 
   4   5   8       27.85       64.61     40.58 o 
   5   5   8     2890.84     2944.21    125.78 o 
   6   5   8       14.35       42.20     36.34 o 
   7   5   8     1137.87     1209.38     80.46 o 
   8   5   8     1196.41     1201.91     78.24 o 
   9   5   8      423.93      484.56     60.37 o 
  10   5   8      416.41      395.93     58.95 o 
 -15   6   8      307.06      313.25     56.33 o 
 -14   6   8      456.14      384.92     57.64 o 
 -13   6   8      487.29      524.84     70.77 o 
 -12   6   8     2415.89     2559.49     98.63 o 
 -11   6   8        0.11        0.00     32.81 o 
 -10   6   8     5718.59     6934.17    266.81 o 
  -9   6   8      530.95      461.54     51.99 o 
  -8   6   8     2146.28     2632.68    103.78 o 
  -6   6   8       13.97       27.26     30.69 o 
  -4   6   8       76.13        0.00     27.76 o 
  -2   6   8      167.98      134.97     43.51 o 
  -1   6   8     3173.27     3306.13     85.25 o 
   0   6   8     1875.81     2128.90     58.64 o 
   1   6   8     2134.55     2430.60    159.25 o 
   2   6   8     4952.76     5711.56    267.01 o 
   3   6   8      317.86      345.86     46.64 o 
   4   6   8     2657.40     3395.16    146.18 o 
   5   6   8      110.05      117.10     44.92 o 
   6   6   8     1433.85     1216.35     76.62 o 
   7   6   8       88.16      125.88     42.60 o 
   8   6   8      362.65      332.83     56.33 o 
   9   6   8       88.53       14.33     42.60 o 
 -14   7   8      141.80      212.90     49.16 o 
 -13   7   8      676.90      612.57     65.01 o 
 -12   7   8        2.93       54.41     49.47 o 
 -11   7   8     2128.03     2463.59    105.09 o 
 -10   7   8      283.29      128.81     51.69 o 
  -9   7   8     3174.01     3876.89    131.84 o 
  -8   7   8      637.40      476.18     54.01 o 
  -7   7   8      162.25        0.00     34.73 o 
  -5   7   8       13.56        6.06     36.54 o 
  -3   7   8       25.57       21.60     31.40 o 
  -1   7   8      344.25      287.09     67.64 o 
   0   7   8     2018.50     2341.66     64.81 o 
   1   7   8     2021.68     2502.15    202.76 o 
   2   7   8      890.36     1197.07     88.84 o 
   3   7   8     3283.27     3544.06    137.29 o 
   4   7   8      159.11      228.25     54.11 o 
   5   7   8     1155.63     1233.31     73.90 o 
   6   7   8      100.03      142.74     45.02 o 
   7   7   8      576.44      704.73     69.15 o 
   8   7   8      157.90      202.20     57.64 o 
 -13   8   8       10.84       53.60     45.63 o 
 -12   8   8     1447.07     1585.22     87.32 o 
 -11   8   8       21.73       37.96     56.43 o 
 -10   8   8      769.84      769.75     68.24 o 
  -9   8   8      226.73      181.41     47.75 o 
  -8   8   8     1419.28     1610.26     76.32 o 
  -7   8   8      345.38      236.63     78.64 o 
  -4   8   8      215.75       36.44     43.61 o 
  -3   8   8     3380.39     3288.96     94.79 o 
  -1   8   8     1471.08     1912.27    146.18 o 
   0   8   8      956.17     1225.66     50.09 o 
   1   8   8       10.64        0.00     50.88 o 
   2   8   8      852.43     1096.52     69.05 o 
   3   8   8        3.14        0.00     39.77 o 
   4   8   8      367.78      451.35     66.02 o 
   5   8   8       43.93      133.66     54.41 o 
   6   8   8      684.13      826.78     78.94 o 
 -11   9   8      811.83      786.00     78.14 o 
 -10   9   8      630.33      737.84     72.99 o 
  -9   9   8       99.23       27.46     39.47 o 
  -8   9   8      418.00      271.46     65.92 o 
  -7   9   8      115.84        7.47     38.87 o 
  -6   9   8      945.39      924.80     78.54 o 
  -5   9   8        8.14        0.00     37.86 o 
  -3   9   8        1.12       44.12     42.80 o 
  -2   9   8      619.36      343.03     71.07 o 
  -1   9   8      368.56      384.33    106.05 o 
   0   9   8     1837.37     2447.24     70.14 o 
   1   9   8      822.76     1196.96     62.08 o 
   2   9   8      423.54      669.91     73.79 o 
   3   9   8      541.58      665.36     65.72 o 
   4   9   8        7.88        0.00     57.74 o 
  -8  10   8      741.28     1054.93     84.29 o 
  -7  10   8      384.41      143.15     74.60 o 
  -6  10   8      232.06       14.94     51.28 o 
  -5  10   8     1061.11     1162.44     85.30 o 
  -4  10   8        0.42        0.00     44.42 o 
  -2  10   8        4.48        0.00     39.88 o 
  -1  10   8      283.78      290.18    183.83 o 
   0  10   8      167.59      224.63     66.53 o 
   1  10   8      221.40      255.82     46.89 o 
   2  10   8      597.79     1048.27     94.19 o 
 -18   1   9      151.43      136.52     87.83 o 
 -17   1   9      276.10      259.48     36.41 o 
 -16   1   9       88.16       80.06     30.01 o 
 -15   1   9      197.41      183.28     29.15 o 
 -14   1   9        3.60        0.00     25.24 o 
 -13   1   9     1132.18     1092.29     39.65 o 
 -12   1   9        0.37       11.48     19.84 o 
 -11   1   9     1945.00     1921.19     87.37 o 
 -10   1   9      920.72      843.52     46.99 o 
  -9   1   9      173.49      153.49     69.40 o 
  -8   1   9     1775.81     1949.49     52.52 o 
  -7   1   9     5498.23     6677.47    187.67 o 
  -6   1   9    17910.94    17587.10    363.82 o 
  -5   1   9      182.27      207.19     17.06 o 
  -4   1   9     2061.32     2257.60    139.51 o 
  -3   1   9      337.49      470.38     20.52 o 
  -2   1   9     3297.84     2557.91     76.48 o 
  -1   1   9     5003.37     5602.28    102.32 o 
   0   1   9      406.84      383.98     15.06 o 
   1   1   9        3.98        2.32     11.09 o 
   2   1   9     2460.32     2555.94     80.14 o 
   3   1   9      798.44      808.43     30.44 o 
   4   1   9       67.36       70.24     20.82 o 
   5   1   9     1116.44     1064.37     39.76 o 
   6   1   9      495.69      451.56     31.49 o 
   7   1   9       16.29       11.77     23.63 o 
   8   1   9      313.26      346.73     33.44 o 
   9   1   9      447.02      394.33     37.19 o 
  10   1   9       36.88       30.00     59.81 o 
  11   1   9        0.00        0.00     35.48 o 
 -18   2   9       10.50        0.00     47.85 o 
 -17   2   9       48.18       66.63     46.34 o 
 -16   2   9        4.15       20.09     41.29 o 
 -15   2   9       81.91      186.76     39.98 o 
 -14   2   9       67.99      111.95     39.37 o 
 -13   2   9     1886.02     1874.34     80.56 o 
 -12   2   9      525.23      657.69     44.12 o 
 -11   2   9       58.99       11.61     31.60 o 
 -10   2   9      294.88      217.04     35.03 o 
  -9   2   9      122.93       31.70     28.17 o 
  -8   2   9     2925.64     3745.35    163.14 o 
  -7   2   9      657.28      757.43     41.09 o 
  -6   2   9     4034.45     4584.05    153.44 o 
  -5   2   9      157.57        0.00     21.60 o 
  -4   2   9     1178.50     1257.33     39.47 o 
  -3   2   9      757.71      749.96     35.64 o 
  -2   2   9        6.12       14.44     20.09 o 
  -1   2   9      945.96     1344.61     47.35 o 
   0   2   9     5724.36     6028.51    159.26 o 
   1   2   9      110.23       53.85     17.31 o 
   2   2   9       49.56      149.91     30.29 o 
   3   2   9       20.92        7.98     26.25 o 
   4   2   9        7.15       38.76     32.81 o 
   5   2   9      914.45      831.32     52.19 o 
   6   2   9        6.48        0.00     37.96 o 
   7   2   9       30.78        0.00     43.11 o 
   8   2   9      332.87      336.06     52.90 o 
   9   2   9      480.35      347.17     50.48 o 
  10   2   9        0.33       58.25     55.02 o 
 -17   3   9       34.60       33.21     42.10 o 
 -16   3   9        4.71        0.00     47.04 o 
 -15   3   9      202.57      150.92     43.00 o 
 -14   3   9      420.42      511.11     51.69 o 
 -13   3   9      251.35      211.89     47.65 o 
 -12   3   9       18.53       14.03     32.10 o 
 -11   3   9        1.63        0.00     35.33 o 
 -10   3   9       44.83       12.92     26.65 o 
  -9   3   9       58.07       63.60     28.47 o 
  -8   3   9      486.63      588.14     39.88 o 
  -7   3   9     6381.79     7132.54    248.24 o 
  -5   3   9      517.09      350.40     34.63 o 
  -3   3   9       18.25        0.00     20.90 o 
  -2   3   9      208.77      197.56     29.78 o 
  -1   3   9        2.94       53.26     18.55 o 
   0   3   9       14.89       12.94     16.44 o 
   1   3   9      128.87      189.77     21.02 o 
   2   3   9     1058.90      945.70     49.16 o 
   3   3   9       78.11       63.60     30.79 o 
   4   3   9      142.96       74.40     30.79 o 
   5   3   9      316.07      273.78     40.08 o 
   6   3   9      503.47      380.99     48.46 o 
   7   3   9       39.82       46.54     37.86 o 
   8   3   9      218.40      157.79     44.92 o 
   9   3   9       94.82      161.12     58.25 o 
  10   3   9        1.16       13.73     48.36 o 
 -17   4   9       70.27       98.22     53.40 o 
 -16   4   9      247.54       92.67     61.48 o 
 -15   4   9       57.78       24.33     44.62 o 
 -14   4   9       50.07       20.80     36.75 o 
 -13   4   9      110.10       42.10     32.61 o 
 -12   4   9     1545.04     1635.29    105.90 o 
 -11   4   9       21.96        0.00     37.25 o 
 -10   4   9     1232.14     1012.33     54.61 o 
  -9   4   9      791.75      500.71     45.63 o 
  -8   4   9        0.37       19.48     23.52 o 
  -7   4   9       36.87        0.00     23.82 o 
  -6   4   9      428.06      214.82     34.93 o 
  -3   4   9     1076.19      924.20     45.53 o 
  -2   4   9      176.01       48.05     28.97 o 
  -1   4   9     1116.65     1226.98     38.01 o 
   0   4   9      265.77      178.91     25.05 o 
   1   4   9     1049.42     1011.07     41.20 o 
   2   4   9      125.29      102.46     32.51 o 
   3   4   9      345.67      408.95     41.49 o 
   4   4   9      134.46       96.81     35.74 o 
   5   4   9       27.58       18.57     33.31 o 
   6   4   9      369.55      299.52     46.44 o 
   7   4   9        7.29       17.26     40.08 o 
   8   4   9       39.82       42.80     71.57 o 
   9   4   9      160.20       90.25     44.62 o 
  10   4   9       29.20        1.21     44.22 o 
 -16   5   9       30.81       37.65     48.56 o 
 -15   5   9        7.67       46.24     44.52 o 
 -14   5   9       23.82        5.05     40.28 o 
 -13   5   9      339.57      224.01     46.24 o 
 -12   5   9        2.49        0.00     33.11 o 
 -11   5   9      113.73       18.07     36.54 o 
 -10   5   9        8.78       21.70     34.52 o 
  -9   5   9       31.31       37.15     52.60 o 
  -8   5   9      146.69       47.45     33.82 o 
  -7   5   9      402.01      399.36     45.83 o 
  -6   5   9      390.87       97.92     37.25 o 
  -5   5   9      437.17        0.00     44.22 o 
  -4   5   9      159.95        0.00     27.36 o 
  -3   5   9      384.60      223.40     38.56 o 
  -2   5   9      349.79      312.74     37.76 o 
  -1   5   9      947.10      907.57     35.23 o 
   0   5   9      879.21     1068.79     41.44 o 
   1   5   9       10.24       26.23     28.27 o 
   2   5   9      271.78      285.08     37.65 o 
   3   5   9      962.79      962.96     54.31 o 
   4   5   9       46.29       50.48     34.22 o 
   5   5   9       77.89        1.01     37.15 o 
   6   5   9       48.84      117.71     47.65 o 
   7   5   9       41.98        3.03     39.77 o 
   8   5   9       62.45       36.54     49.36 o 
   9   5   9      126.17      199.58     62.29 o 
 -15   6   9        7.46        0.00     67.94 o 
 -14   6   9      237.74      211.69     50.68 o 
 -13   6   9        4.14       22.21     59.16 o 
 -12   6   9       50.81       39.88     39.37 o 
 -11   6   9      243.81      195.94     51.59 o 
 -10   6   9       83.69        0.00     49.67 o 
  -9   6   9        4.67        0.00     34.22 o 
  -8   6   9        8.33       30.49     33.82 o 
  -7   6   9      244.89        0.00     38.76 o 
  -5   6   9      427.24       59.76     42.40 o 
  -4   6   9       28.18        3.84     34.22 o 
  -3   6   9      291.68      108.42     46.24 o 
  -2   6   9       13.02        0.00     33.52 o 
  -1   6   9      646.71      715.11    114.88 o 
   0   6   9      421.91      266.91     31.23 o 
   1   6   9     1557.14     1730.73    132.55 o 
   2   6   9       46.36       55.93     38.36 o 
   3   6   9      201.95      152.33     40.18 o 
   4   6   9      559.39      721.69     59.86 o 
   5   6   9      243.87      467.20     72.08 o 
   6   6   9      180.00      231.58     54.11 o 
   7   6   9       28.73       39.27     33.41 o 
   8   6   9        1.15        8.58     53.40 o 
 -14   7   9        8.42        0.00     65.21 o 
 -13   7   9      162.50      137.49     78.03 o 
 -12   7   9        4.04        0.00     37.45 o 
 -11   7   9       58.28       41.59     48.66 o 
 -10   7   9       83.73       50.78     35.13 o 
  -9   7   9      472.14      399.96     53.81 o 
  -8   7   9       35.09        0.00     36.64 o 
  -7   7   9       70.85        0.00     47.14 o 
  -5   7   9      432.07        0.00     62.79 o 
  -4   7   9       75.98        0.00     33.52 o 
  -3   7   9       84.07        0.00     36.04 o 
  -2   7   9      846.56      746.83     59.56 o 
  -1   7   9      185.49      381.16     39.92 o 
   0   7   9        1.41       12.52     26.25 o 
   1   7   9      745.35     1097.46     48.13 o 
   2   7   9      680.95      939.34     65.72 o 
   3   7   9       46.04       93.28     40.99 o 
   4   7   9       72.59       58.95     42.30 o 
   5   7   9      284.71      263.68     53.60 o 
   6   7   9        0.03        0.00     44.42 o 
   7   7   9        8.61       36.85     40.08 o 
 -13   8   9        5.96        0.00     43.71 o 
 -12   8   9        7.92       13.53     39.27 o 
 -11   8   9       31.51        0.00     40.58 o 
 -10   8   9      122.22        0.00     39.57 o 
  -9   8   9       13.32        0.00     36.75 o 
  -8   8   9        1.89        0.00     38.16 o 
  -7   8   9       18.89       21.00     33.72 o 
  -6   8   9        3.92        0.00     52.70 o 
  -5   8   9       39.76        0.00     43.81 o 
  -4   8   9      121.06        0.00     44.42 o 
  -3   8   9        2.20       71.88     44.01 o 
  -2   8   9      168.80        0.00     37.96 o 
  -1   8   9       13.97        0.00     55.17 o 
   0   8   9        1.86        6.76     29.83 o 
   1   8   9       71.52      102.15     35.82 o 
   2   8   9       25.43       68.65     41.09 o 
   3   8   9       16.47       14.84     37.35 o 
   4   8   9        1.68        0.00     70.46 o 
   5   8   9       42.67       90.05     53.30 o 
   6   8   9       16.61       18.37     52.90 o 
 -11   9   9       43.09       28.67     49.16 o 
 -10   9   9       65.03        0.00     41.19 o 
  -9   9   9      142.44       55.32     46.74 o 
  -8   9   9       93.80        0.00     49.36 o 
  -7   9   9       79.17        0.00     47.95 o 
  -6   9   9       49.08       78.94     44.92 o 
  -5   9   9      237.03        0.00     57.64 o 
  -4   9   9        2.22        0.00     55.93 o 
  -3   9   9       72.32        0.00     37.25 o 
  -2   9   9      295.71      129.22     62.89 o 
  -1   9   9       42.71       91.49     81.82 o 
   0   9   9       60.81      106.56     33.42 o 
   1   9   9        3.61       28.44     31.51 o 
   2   9   9       96.08       93.58     45.02 o 
   3   9   9        2.96       29.07     40.78 o 
   4   9   9       35.18       74.20     45.73 o 
  -8  10   9       13.22        0.00     71.88 o 
  -7  10   9       41.98        0.00     39.17 o 
  -6  10   9       19.92        0.00     56.94 o 
  -5  10   9       54.54        0.00     42.00 o 
  -4  10   9       50.71        0.00     44.42 o 
  -3  10   9        1.29       13.12     40.48 o 
  -2  10   9      111.00        0.00     46.03 o 
  -1  10   9        5.99       50.19     31.72 o 
   0  10   9       66.46       70.48     36.85 o 
   1  10   9      148.70      358.30     42.61 o 
 -18   0  10      596.50      524.44     61.38 o 
 -17   0  10      286.00      340.00     52.90 o 
 -16   0  10     2310.24     2464.60     87.12 o 
 -15   0  10      781.65      746.73     54.01 o 
 -14   0  10      569.20      598.84     48.86 o 
 -13   0  10     6489.31     7323.33    292.35 o 
 -12   0  10    10354.38    10278.14    355.85 o 
 -11   0  10     6921.88     6889.65    279.93 o 
 -10   0  10     2091.77     1932.49     63.50 o 
  -9   0  10    32816.67    33221.09    795.29 o 
  -8   0  10     1555.18     1421.28     54.51 o 
  -7   0  10    21634.90    22021.78    574.61 o 
  -6   0  10     1471.20     1561.50     55.83 o 
  -5   0  10    14366.78    16005.96    467.50 o 
  -4   0  10     3934.38     5054.68    182.52 o 
  -3   0  10    10185.72    10499.83    383.01 o 
  -2   0  10      398.21      410.97     28.47 o 
  -1   0  10     2454.86     2715.20     68.51 o 
   0   0  10     3819.22     4019.13    106.39 o 
   1   0  10     3060.79     3005.95     76.82 o 
   2   0  10    28800.53    26895.15    778.83 o 
   3   0  10     7651.06     7340.59    273.78 o 
   4   0  10     3393.70     3426.05    177.77 o 
   5   0  10      960.96      881.09     52.80 o 
   6   0  10       21.63        0.00     31.90 o 
   7   0  10     1316.65     1257.64     66.22 o 
   8   0  10     1575.10     1473.07     78.03 o 
   9   0  10     1490.57     1307.10     74.10 o 
  10   0  10      229.30      172.02     45.93 o 
 -18   1  10      480.63      456.37     42.61 o 
 -17   1  10     2079.42     2085.65     62.67 o 
 -16   1  10      992.02      945.64     45.03 o 
 -15   1  10     3294.05     3553.18    122.90 o 
 -14   1  10      561.26      516.06     60.62 o 
 -13   1  10     2764.53     2869.84    112.21 o 
 -12   1  10      809.63      734.22     46.13 o 
 -11   1  10     4117.27     3816.62    207.65 o 
 -10   1  10     5504.35     5280.17    141.03 o 
  -9   1  10       97.72      167.83     70.51 o 
  -8   1  10     5235.26     5108.26    174.74 o 
  -7   1  10     3318.30     3519.28    143.45 o 
  -6   1  10    16799.70    16119.58    357.51 o 
  -5   1  10      565.11      342.49     19.16 o 
  -4   1  10    16773.15    16390.84    334.02 o 
  -3   1  10     4374.19     4079.00    112.76 o 
  -2   1  10     3908.22     3556.42    142.14 o 
  -1   1  10     8928.11     8622.87    192.43 o 
   0   1  10     4399.98     4331.94     95.41 o 
   1   1  10     8939.82     8654.24    171.44 o 
   2   1  10      168.64      247.72     31.85 o 
   3   1  10     8871.46     8665.28    234.10 o 
   4   1  10      833.60      798.31     34.65 o 
   5   1  10     7600.46     6751.13    187.31 o 
   6   1  10     1550.14     1324.94     54.11 o 
   7   1  10      513.14      577.16     36.45 o 
   8   1  10     1673.50     1656.42     55.68 o 
   9   1  10      479.78      415.93     38.24 o 
  10   1  10      227.45      239.79     59.36 o 
 -18   2  10      536.04      527.57     58.95 o 
 -17   2  10      189.77      180.70     48.56 o 
 -16   2  10     3139.93     3319.34    107.01 o 
 -15   2  10       21.38       59.96     36.44 o 
 -14   2  10     1860.01     1879.39     87.73 o 
 -13   2  10     1580.96     1620.55     64.31 o 
 -12   2  10     1419.34     1428.65     59.16 o 
 -11   2  10     5777.93     6046.41    254.90 o 
 -10   2  10     9245.32     8834.25    305.88 o 
  -9   2  10     1223.09     1197.27     53.20 o 
  -8   2  10     1119.89     1316.49     61.07 o 
  -7   2  10    20793.82    22781.73    623.67 o 
  -6   2  10        0.20       34.83     20.19 o 
  -4   2  10     9477.44    10313.27    390.37 o 
  -3   2  10     9390.21     9978.83    398.35 o 
  -2   2  10    21174.04    21836.84    614.38 o 
  -1   2  10      182.07      188.86     25.49 o 
   0   2  10     5791.22     5724.80    149.41 o 
   1   2  10      843.14      897.29     31.33 o 
   2   2  10     2727.51     2556.06    114.98 o 
   3   2  10       69.23      121.44     33.01 o 
   4   2  10     2113.47     2198.70    111.15 o 
   5   2  10     2748.19     2625.01     84.80 o 
   6   2  10     3998.84     3505.09    149.00 o 
   7   2  10     1681.52     1689.00     78.44 o 
   8   2  10      153.61      178.58     46.74 o 
   9   2  10     1500.20     1312.96     75.81 o 
  10   2  10       11.97       25.04     41.39 o 
 -18   3  10      448.77      391.38     55.42 o 
 -17   3  10      427.21      517.87     69.55 o 
 -16   3  10      220.14      166.26     44.72 o 
 -15   3  10     1753.36     1747.65     89.74 o 
 -14   3  10      197.35      220.98     41.39 o 
 -13   3  10     8683.40     9240.17    343.84 o 
 -12   3  10       69.09      110.84     33.72 o 
 -11   3  10     4471.84     4796.04    202.71 o 
 -10   3  10     5959.37     5788.08    219.57 o 
  -9   3  10     5184.35     5681.68    205.43 o 
  -8   3  10     8853.74     9282.07    288.92 o 
  -7   3  10      355.72      195.84     31.90 o 
  -3   3  10     9695.49    10145.80    281.15 o 
  -2   3  10     5521.23     5326.54    170.20 o 
  -1   3  10     4394.06     4367.14    119.71 o 
   0   3  10      667.20      673.16     30.43 o 
   1   3  10     4685.68     4467.60    285.44 o 
   2   3  10       25.88        0.00     25.34 o 
   3   3  10     6480.42     5827.55    241.07 o 
   4   3  10      278.58      301.44     43.31 o 
   5   3  10        3.81       84.50     56.23 o 
   6   3  10      643.65      544.53     54.01 o 
   7   3  10      536.57      433.38     53.10 o 
   8   3  10     2350.31     2242.61     91.66 o 
   9   3  10      650.07      568.15     63.90 o 
  10   3  10      703.20      684.95     76.52 o 
 -17   4  10       63.28       73.69     49.36 o 
 -16   4  10     1344.35     1348.59     79.45 o 
 -15   4  10      145.44      109.83     49.87 o 
 -14   4  10     2077.23     2437.14     88.13 o 
 -13   4  10      984.44      791.65     54.82 o 
 -12   4  10     2671.18     2884.15    110.44 o 
 -11   4  10      681.16      688.68     48.56 o 
 -10   4  10     2051.75     2145.19     78.24 o 
  -9   4  10     4615.70     5711.06    184.74 o 
  -8   4  10      239.60       24.63     31.80 o 
  -6   4  10        3.32        0.00     21.00 o 
  -2   4  10     6544.02     7719.96    222.09 o 
  -1   4  10     3448.98     3598.90    110.39 o 
   0   4  10     8958.72     9348.29    233.46 o 
   1   4  10      120.43      138.47     28.57 o 
   2   4  10     5931.10     6193.90    250.26 o 
   3   4  10      218.28      205.74     38.56 o 
   4   4  10     2582.96     2536.07     85.40 o 
   5   4  10       14.67        1.72     40.78 o 
   6   4  10     1782.66     1772.99     81.37 o 
   7   4  10     1938.15     2000.03     91.06 o 
   8   4  10        0.43       49.57     44.82 o 
   9   4  10      826.88      822.34     70.36 o 
 -17   5  10     1010.35     1163.75     78.14 o 
 -16   5  10      615.19      677.68     69.55 o 
 -15   5  10     2624.87     3000.54    135.07 o 
 -14   5  10        3.18       68.75     45.63 o 
 -13   5  10     1545.22     1626.31     82.68 o 
 -12   5  10     1354.99     1298.93     68.75 o 
 -11   5  10     2115.27     2442.69     86.31 o 
 -10   5  10     1608.96     1533.33     69.25 o 
  -9   5  10     1661.72     1744.82     65.92 o 
  -7   5  10        9.15        0.00     25.74 o 
  -5   5  10       86.06        0.00     29.88 o 
  -2   5  10       50.53       12.32     27.76 o 
  -1   5  10     4848.35     5297.83    182.42 o 
   0   5  10      633.47      615.43    101.25 o 
   1   5  10     3028.01     3461.59    259.44 o 
   2   5  10       16.28       10.30     30.39 o 
   3   5  10      229.47      324.25     39.47 o 
   4   5  10      155.32      146.78     42.10 o 
   5   5  10     2874.32     2863.96    131.03 o 
   6   5  10      763.76      947.32     70.06 o 
   7   5  10      555.78      542.30     58.25 o 
   8   5  10      560.24      481.53     56.83 o 
 -16   6  10      600.34      481.03     64.41 o 
 -15   6  10        4.13       59.26     48.96 o 
 -14   6  10      778.20     1125.39     75.91 o 
 -13   6  10       16.42        6.56     37.86 o 
 -12   6  10     2550.51     2985.20    131.64 o 
 -11   6  10     1179.57     1267.93     70.77 o 
 -10   6  10      602.51      419.25     53.00 o 
  -8   6  10       16.67        7.98     34.32 o 
  -6   6  10       72.25       11.61     32.10 o 
  -4   6  10      348.07        0.00     38.56 o 
  -2   6  10      535.26      270.75     43.41 o 
  -1   6  10     1835.02     1983.93     55.07 o 
   0   6  10     2260.88     2836.24     84.80 o 
   1   6  10      183.24      255.48     30.90 o 
   2   6  10    11195.16    12650.68    503.64 o 
   3   6  10     2144.86     2043.74     90.25 o 
   4   6  10      933.24      944.79     75.61 o 
   5   6  10      885.70      906.53     66.43 o 
   6   6  10      105.07       77.33     48.25 o 
   7   6  10      287.00      233.30     49.47 o 
 -15   7  10      780.57      931.97     80.66 o 
 -14   7  10       85.59       45.63     44.92 o 
 -13   7  10     1614.07     1817.20     88.53 o 
 -12   7  10      249.82       42.20     53.00 o 
 -11   7  10     1010.48     1035.14     74.70 o 
 -10   7  10     2746.38     3771.40    137.80 o 
  -9   7  10      138.14       38.87     35.74 o 
  -8   7  10     1274.47     1201.71     69.35 o 
  -7   7  10      502.03        0.00     51.28 o 
  -5   7  10      354.02       69.05     51.99 o 
  -4   7  10     4458.62     3600.59    109.43 o 
  -3   7  10     1026.95      730.98     60.07 o 
  -2   7  10     2094.71     2341.44     80.05 o 
  -1   7  10     1483.07     1681.05     60.89 o 
   0   7  10      311.24      376.98     35.01 o 
   1   7  10     1246.65     1433.03    163.24 o 
   2   7  10      289.55      282.46     50.17 o 
   3   7  10     1797.43     1674.97    108.62 o 
   4   7  10      300.58      325.97     53.81 o 
   5   7  10      318.14      349.59     77.93 o 
   6   7  10      309.44      405.11     58.55 o 
 -13   8  10      127.67       63.19     52.09 o 
 -12   8  10      602.96      559.16     67.64 o 
 -11   8  10     1095.08     1126.10    104.99 o 
 -10   8  10      328.79       74.91     68.04 o 
  -9   8  10      567.99      444.99     59.66 o 
  -8   8  10       68.77        0.00     47.14 o 
  -6   8  10      114.25        0.00     40.18 o 
  -5   8  10     3587.82     4037.40    105.29 o 
  -4   8  10      539.16      134.87     63.70 o 
  -2   8  10     1476.93     1843.05     83.89 o 
  -1   8  10      109.47       68.21     28.83 o 
   0   8  10     1523.18     1984.46     78.34 o 
   1   8  10      266.79      368.76     44.73 o 
   2   8  10      425.32      496.88     75.91 o 
   3   8  10       36.89       54.31     40.48 o 
   4   8  10      244.95      349.39     62.89 o 
   5   8  10      452.74      571.68     69.15 o 
 -11   9  10      627.77      779.94     74.30 o 
 -10   9  10      686.65      613.68     78.03 o 
  -9   9  10      146.18        0.00     46.34 o 
  -8   9  10      321.03      129.42     56.13 o 
  -7   9  10      248.69        0.00     56.63 o 
  -5   9  10        1.38      108.42     47.04 o 
  -4   9  10      559.84        7.27     73.09 o 
  -3   9  10      154.82        0.00     54.82 o 
  -2   9  10      498.00      356.96     67.33 o 
  -1   9  10      858.25      852.94     61.02 o 
   0   9  10       35.84       28.14     40.86 o 
   1   9  10      835.21     1148.75    174.74 o 
   2   9  10        1.99        0.00     41.39 o 
   3   9  10      642.97      731.49     67.33 o 
  -8  10  10        4.98        0.00     44.12 o 
  -6  10  10       83.75       18.27     44.92 o 
  -5  10  10      191.72        0.00     47.14 o 
  -4  10  10      349.75      103.98     69.05 o 
  -3  10  10      470.16      110.54     72.08 o 
  -2  10  10      238.71        0.00     59.16 o 
  -1  10  10      334.30      509.59     54.40 o 
   0  10  10      408.36      612.65     51.80 o 
 -18   1  11        0.69        0.00     35.69 o 
 -17   1  11       69.71       67.55     59.06 o 
 -16   1  11      748.15      830.78    181.21 o 
 -15   1  11      240.46      209.42     33.23 o 
 -14   1  11     1972.75     2264.83     63.79 o 
 -13   1  11     1630.33     1718.06     95.30 o 
 -12   1  11     4050.15     3927.71    100.82 o 
 -11   1  11      105.10       71.48     19.72 o 
 -10   1  11     1807.07     1576.88     85.00 o 
  -9   1  11      546.96      732.67     27.50 o 
  -8   1  11      198.23      276.61     38.31 o 
  -7   1  11      414.80      591.68     23.27 o 
  -6   1  11     2290.06     2027.60     56.89 o 
  -5   1  11      852.59     1035.23     27.30 o 
  -4   1  11      255.86      197.48     19.33 o 
  -3   1  11        0.60       14.38     15.37 o 
  -2   1  11     5595.43     4765.82    135.27 o 
  -1   1  11      953.98      860.56     21.99 o 
   0   1  11       91.42       86.15     13.50 o 
   1   1  11        3.87       20.97     14.01 o 
   2   1  11     1315.15     1193.19     40.99 o 
   3   1  11     1172.52     1069.63     38.11 o 
   4   1  11        9.05        8.82     21.80 o 
   5   1  11      933.04      952.08     42.21 o 
   6   1  11        0.96        0.00     30.84 o 
   7   1  11       69.07       88.31     76.67 o 
   8   1  11       31.96       29.35     40.17 o 
   9   1  11       49.77        2.24     46.94 o 
 -18   2  11       43.19       14.13     48.36 o 
 -17   2  11       27.47       13.83     40.78 o 
 -16   2  11      585.20      624.98     59.96 o 
 -15   2  11       23.80        6.76     31.90 o 
 -14   2  11      550.61      592.68     50.48 o 
 -13   2  11     4054.32     4316.02    174.64 o 
 -12   2  11      221.34      219.67     33.82 o 
 -11   2  11       35.53       38.16     27.05 o 
 -10   2  11       85.86      158.29     30.89 o 
  -9   2  11     2362.12     2873.24    111.35 o 
  -8   2  11      581.41      392.09     35.23 o 
  -7   2  11       42.49        2.62     21.91 o 
  -6   2  11      499.13      414.80     31.60 o 
  -5   2  11     2326.41     2601.59    114.58 o 
  -4   2  11     1606.34     1713.63     74.80 o 
  -3   2  11      889.00      780.14     39.07 o 
  -2   2  11      374.26      383.51     31.80 o 
  -1   2  11      213.19      176.75     21.14 o 
   0   2  11       20.82       28.68     28.17 o 
   1   2  11     3456.65     3596.76    303.61 o 
   2   2  11     1184.97     1118.02     52.39 o 
   3   2  11       11.65        0.00     32.71 o 
   4   2  11       75.70       95.60     44.72 o 
   5   2  11      139.24      103.37     41.69 o 
   6   2  11     1078.50      978.81     61.48 o 
   7   2  11        9.65       13.53     45.23 o 
   8   2  11      292.91      341.01     55.12 o 
   9   2  11        5.19       50.07     38.76 o 
 -18   3  11       35.01       95.40     55.22 o 
 -17   3  11        6.82       18.07     47.04 o 
 -16   3  11      240.56      289.32     49.26 o 
 -15   3  11       16.79       28.06     34.32 o 
 -14   3  11      329.45      311.13     45.33 o 
 -13   3  11       15.81       42.60     32.81 o 
 -12   3  11      215.61      214.52     37.76 o 
 -11   3  11      134.42      115.08     36.75 o 
 -10   3  11      631.98      855.25     46.24 o 
  -9   3  11      299.37      283.47     38.87 o 
  -8   3  11       39.77       15.04     24.93 o 
  -7   3  11        0.59        0.00     20.49 o 
  -5   3  11      323.78      116.90     30.59 o 
  -4   3  11      664.49      612.36     38.06 o 
  -3   3  11     1396.93     1407.75     49.36 o 
  -2   3  11      152.82       50.88     26.25 o 
  -1   3  11       43.92       22.86     20.12 o 
   0   3  11       60.56       46.15     19.44 o 
   1   3  11        5.06        0.00     20.80 o 
   2   3  11      269.40      294.07     39.88 o 
   3   3  11      298.56      226.13     37.55 o 
   4   3  11       13.07       21.81     31.90 o 
   5   3  11       31.08       29.17     36.34 o 
   6   3  11        0.01       38.66     43.41 o 
   7   3  11       15.81       39.77     39.88 o 
   8   3  11       32.53       25.84     47.85 o 
   9   3  11        3.80        0.00     43.91 o 
 -17   4  11       36.11        0.00     71.88 o 
 -16   4  11      141.37       87.83     42.30 o 
 -15   4  11      341.12      330.91     52.90 o 
 -14   4  11       21.85       41.09     37.45 o 
 -13   4  11      584.96      663.55     51.18 o 
 -12   4  11       77.47       54.51     34.73 o 
 -11   4  11       58.95       38.26     32.20 o 
 -10   4  11       57.54        4.95     29.28 o 
  -9   4  11     1936.18     1640.04     91.16 o 
  -7   4  11      421.79       85.30     34.73 o 
  -6   4  11       38.28        0.00     23.72 o 
  -4   4  11       43.46        0.00     26.75 o 
  -3   4  11     1050.48     1017.17     51.38 o 
  -2   4  11      368.46      390.27     37.55 o 
  -1   4  11      100.09       53.44     21.60 o 
   0   4  11       10.37       25.54     20.40 o 
   1   4  11      652.13      563.99     31.48 o 
   2   4  11      514.60      412.48     64.10 o 
   3   4  11      208.45      202.41     37.15 o 
   4   4  11      125.74       87.12     40.99 o 
   5   4  11       53.19        0.00     40.08 o 
   6   4  11      385.68      344.14     51.28 o 
   7   4  11       53.37      101.25     56.03 o 
   8   4  11      203.79      109.53     61.18 o 
 -17   5  11        6.68        0.00     45.12 o 
 -16   5  11      184.62      228.85     58.45 o 
 -15   5  11      104.50       30.39     39.98 o 
 -14   5  11      232.55      177.67     47.04 o 
 -13   5  11       96.96       10.30     54.11 o 
 -12   5  11      454.75      305.17     49.16 o 
 -11   5  11        5.29       54.31     36.24 o 
 -10   5  11      300.63      242.58     41.49 o 
  -9   5  11      713.20      474.47     49.36 o 
  -8   5  11      342.30       34.12     36.64 o 
  -7   5  11       18.31        0.00     28.17 o 
  -6   5  11      283.25       50.48     44.32 o 
  -5   5  11      199.49        0.00     32.71 o 
  -4   5  11      182.53        0.00     39.37 o 
  -3   5  11       82.25        0.00     28.77 o 
  -2   5  11       25.59        0.00     28.17 o 
  -1   5  11      213.40      260.49     28.00 o 
   0   5  11       53.66       23.36     23.13 o 
   1   5  11      238.77      283.92     29.28 o 
   2   5  11      117.12      174.34     38.66 o 
   3   5  11       68.30       27.76     53.81 o 
   4   5  11       72.75       54.51     38.36 o 
   5   5  11       66.14       64.61     53.91 o 
   6   5  11        0.35        0.00     49.06 o 
   7   5  11        9.29       25.74     43.81 o 
   8   5  11       96.64      150.72     58.15 o 
 -16   6  11       25.09        0.00     48.15 o 
 -15   6  11        6.93        0.00     43.51 o 
 -14   6  11       21.62       56.23     57.04 o 
 -13   6  11       72.81       68.55     39.07 o 
 -12   6  11       32.12       19.18     39.17 o 
 -11   6  11        3.95       49.87     39.47 o 
 -10   6  11       60.88       18.27     34.52 o 
  -9   6  11      399.29       69.15     47.75 o 
  -8   6  11       90.62        0.00     32.51 o 
  -7   6  11      318.89        0.00     34.42 o 
  -6   6  11     1159.15      695.04     60.07 o 
  -5   6  11     2231.39     2181.13     72.89 o 
  -3   6  11      253.60        0.00     40.68 o 
  -2   6  11      290.16       57.64     39.77 o 
  -1   6  11      418.99      262.73     33.03 o 
   0   6  11      405.34      470.26     35.12 o 
   1   6  11      549.43      546.12     53.40 o 
   2   6  11     2479.90     2693.76     96.71 o 
   3   6  11      230.73      201.90     47.75 o 
   4   6  11        3.88        0.00     43.71 o 
   5   6  11        0.05        0.00     41.79 o 
   6   6  11      127.29      125.99     47.24 o 
   7   6  11        2.97        0.00     37.15 o 
 -15   7  11        4.60       17.36     49.97 o 
 -14   7  11       18.02       43.61     41.09 o 
 -13   7  11       96.66       51.38     50.98 o 
 -12   7  11      645.21      596.11     63.09 o 
 -11   7  11      127.10        0.00     48.56 o 
 -10   7  11      265.29       76.12     44.52 o 
  -9   7  11      308.56        0.00     48.56 o 
  -8   7  11        5.79        0.00     32.00 o 
  -7   7  11      100.77        1.21     33.01 o 
  -6   7  11      281.70        0.00     49.36 o 
  -5   7  11      102.43        0.00     32.71 o 
  -3   7  11      459.43      298.00     54.51 o 
  -2   7  11      186.69       43.81     43.00 o 
  -1   7  11      146.06      179.55    103.47 o 
   0   7  11      165.38      171.78     36.70 o 
   1   7  11      574.23      742.55     78.69 o 
   2   7  11        5.12       62.79     44.82 o 
   3   7  11      308.46      397.54     49.87 o 
   4   7  11        3.57        2.93     39.88 o 
   5   7  11       10.09       53.20     54.51 o 
   6   7  11        2.13        0.00     48.15 o 
 -13   8  11        3.75        0.00     68.95 o 
 -12   8  11       22.18        0.00     35.94 o 
 -11   8  11        0.62       26.05     49.57 o 
 -10   8  11        4.60       12.72     37.45 o 
  -9   8  11        2.30        0.00     33.82 o 
  -8   8  11       61.47        0.00     62.19 o 
  -7   8  11        0.00       16.35     37.25 o 
  -6   8  11       52.52        0.00     35.74 o 
  -5   8  11      140.71        0.00     39.37 o 
  -4   8  11       95.20        0.00     34.42 o 
  -3   8  11        3.40       92.77     50.68 o 
  -2   8  11      208.43      217.55     71.98 o 
  -1   8  11      300.98      373.69     91.26 o 
   0   8  11       27.67       40.60     28.85 o 
   1   8  11        0.42       38.93     77.03 o 
   2   8  11       14.21        0.00     40.88 o 
   3   8  11       92.92      197.16     54.61 o 
   4   8  11        6.09        0.00     74.50 o 
 -11   9  11        6.81       23.42     56.83 o 
 -10   9  11       21.78        0.00     40.18 o 
  -9   9  11        4.88        0.00     39.37 o 
  -8   9  11      112.30       13.63     47.55 o 
  -7   9  11        7.03       93.08     51.28 o 
  -6   9  11      114.33        0.00     52.09 o 
  -5   9  11        0.52       27.16     36.34 o 
  -4   9  11       48.64        0.00     35.74 o 
  -3   9  11       28.25        0.00     37.25 o 
  -2   9  11        8.64        0.00     37.86 o 
  -1   9  11       72.13       71.36     40.02 o 
   0   9  11       22.09       25.63     84.60 o 
   1   9  11       60.16      115.76     51.59 o 
   2   9  11      116.96      121.85     50.07 o 
  -7  10  11        0.42        0.00     38.26 o 
  -6  10  11        3.83        0.00     49.67 o 
  -5  10  11      170.21        0.00     43.31 o 
  -4  10  11       10.97        8.38     42.50 o 
  -3  10  11        6.53        0.00     41.29 o 
  -2  10  11       25.65        0.00     46.84 o 
 -19   0  12       13.78        0.00     53.20 o 
 -18   0  12     2612.94     2589.88    110.04 o 
 -17   0  12      224.35      318.09     49.06 o 
 -16   0  12     4856.54     4749.10    154.86 o 
 -15   0  12       18.17       24.13     34.02 o 
 -14   0  12     2116.98     2487.72    108.93 o 
 -13   0  12     8791.62     8971.44    349.09 o 
 -12   0  12     8258.35     8544.93    328.49 o 
 -11   0  12    10038.22    10844.27    365.24 o 
 -10   0  12       70.93       77.13     24.03 o 
  -9   0  12     1773.93     1939.96    100.34 o 
  -8   0  12     6562.86     5624.24    216.54 o 
  -7   0  12     2418.14     2671.24    102.06 o 
  -6   0  12     1984.02     2098.15     88.63 o 
  -5   0  12    22300.96    21331.08    591.67 o 
  -4   0  12     3217.52     2885.96    125.28 o 
  -3   0  12    11164.58    12219.21    450.44 o 
  -2   0  12     9809.89     8883.62    414.20 o 
  -1   0  12    11778.88    12842.87    370.52 o 
   0   0  12     4604.39     4333.12    182.27 o 
   1   0  12       70.67       33.08     29.63 o 
   2   0  12     1407.83     1458.33     69.55 o 
   3   0  12     2048.24     2084.12    106.50 o 
   4   0  12     1605.77     1620.45     68.65 o 
   5   0  12      536.35      603.88     54.21 o 
   6   0  12     1027.66     1014.95     61.98 o 
   7   0  12      470.14      375.74     52.39 o 
   8   0  12     1187.91     1126.50     74.20 o 
   9   0  12     1791.64     1536.97     83.59 o 
 -19   1  12      994.30     1019.20     56.97 o 
 -18   1  12      139.58      179.64     39.47 o 
 -17   1  12     1931.14     1855.36    135.63 o 
 -16   1  12     1442.10     1318.87     49.61 o 
 -15   1  12     1631.65     1685.31     51.33 o 
 -14   1  12     2388.80     2766.38    242.13 o 
 -13   1  12       79.01      140.79     26.13 o 
 -12   1  12     2029.91     1901.33     56.80 o 
 -11   1  12      248.96      329.71     46.29 o 
 -10   1  12     6009.28     5724.77    165.23 o 
  -9   1  12        0.80       23.50     31.55 o 
  -8   1  12     8729.74     8394.44    445.85 o 
  -7   1  12      298.30      167.75     21.40 o 
  -6   1  12    37186.64    38371.79    571.96 o 
  -5   1  12    10270.91    10432.07    576.48 o 
  -4   1  12     3299.90     3187.62     94.23 o 
  -3   1  12     8863.89     9700.22    463.26 o 
  -2   1  12      125.86       85.78     18.08 o 
  -1   1  12     3748.73     3888.56     90.35 o 
   0   1  12      168.94      166.28     15.54 o 
   1   1  12     6051.61     5987.92    116.28 o 
   2   1  12     4889.35     4961.13    164.48 o 
   3   1  12     4268.94     4274.17    112.46 o 
   4   1  12     4305.47     3899.50    249.75 o 
   5   1  12       81.44       98.78     29.45 o 
   6   1  12     1385.53     1383.09    118.16 o 
   7   1  12       65.54       52.00     28.02 o 
   8   1  12     2231.80     2078.19     69.49 o 
   9   1  12       10.06       24.91     27.35 o 
 -18   2  12     1017.02     1071.79     73.09 o 
 -17   2  12        0.29        0.00     37.45 o 
 -16   2  12     1974.12     2143.48     86.01 o 
 -15   2  12     2011.96     2255.63    103.27 o 
 -14   2  12     2695.99     2748.27    105.19 o 
 -13   2  12        3.66       22.92     27.86 o 
 -12   2  12     2704.53     2982.57    106.81 o 
 -11   2  12     5069.63     5368.83    204.93 o 
 -10   2  12       59.53       99.44     29.58 o 
  -9   2  12    16985.86    16571.88    631.34 o 
  -8   2  12        9.36        0.00     22.21 o 
  -7   2  12     6454.45     7277.20    245.71 o 
  -6   2  12     4319.35     3948.36    140.42 o 
  -5   2  12      374.87      104.48     28.97 o 
  -4   2  12    16802.74    15122.75    524.84 o 
  -3   2  12        1.71        0.00     25.04 o 
  -2   2  12     8000.97     7559.66    266.41 o 
  -1   2  12        5.58        8.69     20.06 o 
   0   2  12     5286.82     5300.39    153.04 o 
   1   2  12       32.23       12.89     22.09 o 
   2   2  12     6369.35     5980.79    266.10 o 
   3   2  12      677.84      569.76     46.54 o 
   4   2  12       60.45       22.01     51.48 o 
   5   2  12     3242.40     3072.72    141.84 o 
   6   2  12      153.35      136.99     42.50 o 
   7   2  12     3485.29     3075.75    106.00 o 
   8   2  12       32.43        0.00     46.03 o 
   9   2  12      121.31      226.53     48.05 o 
 -18   3  12      101.58      192.61     52.29 o 
 -17   3  12     1479.47     1510.32     77.63 o 
 -16   3  12        0.15       36.64     60.87 o 
 -15   3  12     1744.52     2073.72     80.46 o 
 -14   3  12     1750.40     1847.09     75.31 o 
 -13   3  12     1627.02     1800.65     70.46 o 
 -12   3  12     9448.65     9405.13    325.26 o 
 -11   3  12     3381.28     3678.83    164.45 o 
 -10   3  12    10193.08    10745.64    352.22 o 
  -9   3  12      141.41        0.00     35.94 o 
  -8   3  12     7153.73     7258.02    227.34 o 
  -5   3  12     1834.12     1693.74     53.60 o 
  -4   3  12     1731.44     1503.35     58.05 o 
  -3   3  12     9915.17     9485.18    311.13 o 
  -2   3  12      159.03      227.95     30.39 o 
  -1   3  12    17098.74    18938.07    473.71 o 
   0   3  12      107.11      154.14     23.72 o 
   1   3  12     2076.85     2137.00     94.79 o 
   2   3  12     1678.84     1545.95     87.73 o 
   3   3  12        4.46        0.00     32.81 o 
   4   3  12      955.88      876.95     61.78 o 
   5   3  12     1443.80     1251.48     67.03 o 
   6   3  12     1626.97     1486.49     78.24 o 
   7   3  12        1.27        0.00     49.06 o 
   8   3  12      915.06      869.18     72.28 o 
 -18   4  12      500.34      511.62     61.68 o 
 -17   4  12       50.26        0.00     56.33 o 
 -16   4  12     1446.11     1496.18     76.22 o 
 -15   4  12      123.42        0.00     43.11 o 
 -14   4  12     1016.20     1045.24     66.02 o 
 -13   4  12     1652.14     2029.70    103.57 o 
 -12   4  12     1874.02     2098.86     80.56 o 
 -11   4  12     3065.82     2972.28    119.93 o 
 -10   4  12      289.75      160.41     40.48 o 
  -8   4  12       29.74        0.00     25.24 o 
  -3   4  12     1104.53     1169.61     54.11 o 
  -2   4  12     4906.35     4915.16    172.32 o 
  -1   4  12       33.13       33.72     42.00 o 
   0   4  12     5121.84     5193.93    197.51 o 
   1   4  12     1853.76     1966.57     63.22 o 
   2   4  12     1467.72     1708.88     70.67 o 
   3   4  12     1456.36     1526.87     77.83 o 
   4   4  12     1437.73     1593.20     76.82 o 
   5   4  12     1130.26     1092.99     67.64 o 
   6   4  12       48.45      139.31     50.48 o 
   7   4  12      670.21      656.68     86.31 o 
   8   4  12       91.85      112.36     50.58 o 
 -17   5  12     1021.08     1136.90     85.91 o 
 -16   5  12      903.18      868.47     71.07 o 
 -15   5  12     1632.18     1906.14     87.62 o 
 -14   5  12     1219.45     1382.31     73.90 o 
 -13   5  12      964.76     1100.46     69.35 o 
 -12   5  12       78.40       61.68     34.32 o 
 -11   5  12        3.34        0.00     34.73 o 
  -9   5  12       53.65        0.00     31.29 o 
  -4   5  12      220.88       41.19     36.04 o 
  -2   5  12       25.44        0.00     31.09 o 
  -1   5  12      844.39      613.62     68.80 o 
   0   5  12      167.77      176.42     35.03 o 
   1   5  12     7578.64     8027.98    218.86 o 
   2   5  12      629.49      907.95     61.18 o 
   3   5  12     4024.82     4487.74    190.39 o 
   4   5  12     1409.52     1556.25     92.98 o 
   5   5  12       20.27        0.00     42.00 o 
   6   5  12      884.31     1090.67     93.28 o 
   7   5  12        6.79        0.00     38.06 o 
 -16   6  12     1205.24     1469.83     86.62 o 
 -15   6  12        5.60        0.00     41.19 o 
 -14   6  12     1268.35     1454.89     81.37 o 
 -13   6  12     1746.51     2131.56     88.94 o 
 -12   6  12      296.29       79.14     42.60 o 
 -10   6  12       26.33       38.36     36.85 o 
  -9   6  12     1143.15      858.18     60.97 o 
  -8   6  12      982.22      493.04     63.70 o 
  -6   6  12       80.70        0.00     41.59 o 
  -5   6  12     5689.06     3667.22    113.47 o 
  -4   6  12      935.87      587.33     61.78 o 
  -3   6  12     1507.54     1424.31     68.44 o 
  -2   6  12     7141.22     8184.94    251.67 o 
  -1   6  12       13.69       45.42     41.04 o 
   0   6  12     1004.13     1210.63     47.45 o 
   1   6  12      449.98      557.64    101.30 o 
   2   6  12      581.53      612.97     66.53 o 
   3   6  12     1314.33     1292.87     72.28 o 
   4   6  12       30.96       64.00     43.61 o 
   5   6  12      171.03      223.50     48.15 o 
   6   6  12       92.54      102.46     57.44 o 
 -15   7  12      114.70      225.42     77.53 o 
 -14   7  12      549.72      698.68     76.02 o 
 -13   7  12      375.22      375.13     60.27 o 
 -12   7  12     1314.76     1109.04     78.64 o 
 -11   7  12      221.99       35.94     42.20 o 
  -9   7  12      862.56      794.88     74.20 o 
  -8   7  12      686.20      196.55     58.85 o 
  -6   7  12     1427.77     1136.40     70.46 o 
  -5   7  12     1378.46      835.46     75.41 o 
  -2   7  12       94.99        0.00     45.43 o 
  -1   7  12     3264.11     4356.73    138.54 o 
   0   7  12        8.56       12.19     33.55 o 
   1   7  12     1858.65     2176.15    170.66 o 
   2   7  12      502.06      513.23     72.99 o 
   3   7  12      205.09      116.19     47.85 o 
   4   7  12     1072.48     1182.63     86.21 o 
   5   7  12       69.18       85.91     46.64 o 
 -13   8  12       48.69        0.00     38.26 o 
 -12   8  12      520.11      247.73     68.44 o 
 -11   8  12     1424.09     1471.05     88.84 o 
 -10   8  12        0.12        0.00     38.87 o 
  -8   8  12        9.55        0.00     36.75 o 
  -7   8  12     1309.43     1233.41     83.38 o 
  -6   8  12      828.47      516.56     64.81 o 
  -5   8  12      144.61        0.00     38.36 o 
  -4   8  12     1580.29      696.25     87.42 o 
  -3   8  12      104.99        0.00     60.07 o 
  -2   8  12      481.18      247.73     60.77 o 
  -1   8  12       13.30        0.38     44.52 o 
   0   8  12      610.16      675.79     46.33 o 
   1   8  12       14.53       18.43     32.75 o 
   2   8  12     1515.21     1792.57     95.90 o 
   3   8  12      349.12      380.48     56.94 o 
 -11   9  12       15.02        0.00     58.75 o 
  -9   9  12       70.17        0.00     41.29 o 
  -7   9  12      227.22        0.00     56.53 o 
  -6   9  12      593.25       89.14     53.50 o 
  -5   9  12      372.81        8.68     54.41 o 
  -4   9  12      283.43        0.00     49.97 o 
  -3   9  12      768.30      270.95    114.17 o 
  -2   9  12       61.99        0.00     43.21 o 
  -1   9  12      838.41     1175.01    202.20 o 
   0   9  12        6.38        0.00     38.76 o 
   1   9  12      389.88      523.21     45.68 o 
  -7  10  12      427.40       44.82     59.36 o 
  -6  10  12       54.90        0.00     40.88 o 
  -5  10  12      336.77        0.00     51.59 o 
  -4  10  12      193.64        0.00     73.90 o 
  -3  10  12       53.08        0.00     55.62 o 
 -19   1  13        5.14        0.00     34.21 o 
 -18   1  13      137.65      109.45     60.12 o 
 -17   1  13       59.25       40.97     30.36 o 
 -16   1  13     1042.89     1076.44     58.85 o 
 -15   1  13        6.14        0.00     45.38 o 
 -14   1  13       79.33      109.29     45.18 o 
 -13   1  13      789.19      781.15     34.56 o 
 -12   1  13     1549.04     1704.13     50.98 o 
 -11   1  13      266.03      258.63     97.37 o 
 -10   1  13       24.95       16.97     17.80 o 
  -9   1  13      176.12      216.09     21.17 o 
  -8   1  13      414.14      581.28     24.52 o 
  -7   1  13      630.10      498.93     24.19 o 
  -6   1  13     4431.39     4904.28    261.06 o 
  -5   1  13     3226.24     3352.02    149.61 o 
  -4   1  13      588.41      577.01     26.02 o 
  -3   1  13       24.74      109.47     24.83 o 
  -2   1  13       18.42       44.98     16.77 o 
  -1   1  13      635.08      438.14     19.24 o 
   0   1  13     1004.65     1186.47     26.85 o 
   1   1  13        1.77        6.65     23.71 o 
   2   1  13     1547.55     1475.43     70.26 o 
   3   1  13      534.61      529.85     39.12 o 
   4   1  13       99.59       65.60     27.73 o 
   5   1  13        1.16       48.28     60.67 o 
   6   1  13     1501.97     1430.97     56.23 o 
   7   1  13      212.91      190.38     33.67 o 
   8   1  13       80.55       45.33     33.95 o 
 -19   2  13      213.83      226.84     60.37 o 
 -18   2  13       59.91       60.77     45.93 o 
 -17   2  13       45.30       35.53     48.25 o 
 -16   2  13      120.44       76.92     36.64 o 
 -15   2  13        0.15       46.44     36.24 o 
 -14   2  13      285.92      385.13     48.86 o 
 -13   2  13        8.56       12.21     48.15 o 
 -12   2  13     2691.07     2859.52    114.88 o 
 -11   2  13       84.98      110.44     31.19 o 
 -10   2  13      188.34      120.43     32.61 o 
  -9   2  13      689.80      723.51     44.22 o 
  -8   2  13       34.50       24.03     26.85 o 
  -7   2  13      189.35      150.92     29.28 o 
  -6   2  13      282.39      292.45     33.72 o 
  -5   2  13       90.18       11.10     24.93 o 
  -4   2  13      103.11       49.87     23.12 o 
  -3   2  13      319.53      306.79     33.52 o 
  -2   2  13       33.66       30.89     32.00 o 
  -1   2  13       21.06       52.96     20.66 o 
   0   2  13       52.32       42.55     21.16 o 
   1   2  13       84.33      165.04     34.93 o 
   2   2  13      370.19      389.67     44.52 o 
   3   2  13      245.94      217.45     46.54 o 
   4   2  13      191.67      284.38     42.30 o 
   5   2  13      215.05      152.13     63.70 o 
   6   2  13       20.46        0.00     36.64 o 
   7   2  13       32.92       24.33     53.71 o 
   8   2  13       11.69        0.00     37.96 o 
 -18   3  13        7.72        0.00     49.36 o 
 -17   3  13        1.81        0.00     36.95 o 
 -16   3  13      103.47      196.15     42.50 o 
 -15   3  13       95.58      134.06     43.41 o 
 -14   3  13       10.44       44.42     33.92 o 
 -13   3  13      428.53      452.86     48.36 o 
 -12   3  13       11.40       90.35     52.90 o 
 -11   3  13      352.21      355.55     44.62 o 
 -10   3  13       58.14        0.00     29.98 o 
  -9   3  13      167.55       13.02     28.87 o 
  -8   3  13      372.41      445.39     40.18 o 
  -7   3  13      133.62        7.27     28.17 o 
  -6   3  13      157.93      137.39     31.90 o 
  -5   3  13      112.00       18.17     26.45 o 
  -4   3  13      166.23       66.02     30.08 o 
  -3   3  13      157.20      140.22     34.63 o 
  -2   3  13       88.17       75.91     32.91 o 
  -1   3  13       96.93       69.43     24.10 o 
   0   3  13      690.02      638.07     32.99 o 
   1   3  13      453.46      457.77     32.44 o 
   2   3  13      261.71      308.71     43.91 o 
   3   3  13        0.40        0.00     32.91 o 
   4   3  13     1101.54      987.60     64.31 o 
   5   3  13      133.50       44.72     48.15 o 
   6   3  13       70.91      120.03     45.53 o 
   7   3  13        3.87       86.21     50.58 o 
   8   3  13        0.51        0.00     68.55 o 
 -18   4  13       35.20        0.00     70.46 o 
 -17   4  13        0.95        9.49     37.96 o 
 -16   4  13        3.28        4.54     61.07 o 
 -15   4  13      362.28      356.86     52.29 o 
 -14   4  13        0.48        0.10     40.28 o 
 -13   4  13       21.72        0.00     40.78 o 
 -12   4  13      295.20      213.61     49.57 o 
 -11   4  13        0.26        0.00     30.29 o 
 -10   4  13      117.26        0.00     32.00 o 
  -9   4  13       10.20        0.00     28.37 o 
  -8   4  13      688.57      501.92     48.56 o 
  -7   4  13       68.09        0.00     29.17 o 
  -6   4  13      262.71      162.03     38.97 o 
  -5   4  13        2.62       15.24     27.26 o 
  -4   4  13      834.39      854.64     49.16 o 
  -3   4  13       55.25        1.62     31.19 o 
  -2   4  13     1417.53     1635.90     90.15 o 
  -1   4  13      969.54     1127.24     39.73 o 
   0   4  13      339.65      333.60     31.73 o 
   1   4  13      447.94      614.45     71.17 o 
   2   4  13      942.31      917.23     62.49 o 
   3   4  13      360.15      457.91     50.88 o 
   4   4  13        0.89       63.60     41.39 o 
   5   4  13        0.21       75.31     45.83 o 
   6   4  13       51.02      127.00     43.71 o 
   7   4  13      118.26        0.00     55.42 o 
 -17   5  13        6.25        0.00     49.16 o 
 -16   5  13       10.66        0.00     34.83 o 
 -15   5  13       66.62       66.43     39.98 o 
 -14   5  13       45.55       65.21     57.54 o 
 -13   5  13      194.86       78.24     49.16 o 
 -12   5  13       75.50       38.87     38.87 o 
 -11   5  13       18.73        0.00     44.32 o 
 -10   5  13      114.55       29.88     35.74 o 
  -9   5  13       35.81        0.00     30.18 o 
  -8   5  13       21.06        2.02     37.76 o 
  -6   5  13      396.49       37.25     48.76 o 
  -5   5  13      242.92        0.00     34.12 o 
  -4   5  13      611.70      609.23     49.16 o 
  -3   5  13      442.54      367.05     49.77 o 
  -2   5  13      183.63      251.87     39.98 o 
  -1   5  13       29.21       10.92     25.72 o 
   0   5  13        3.01        4.46     28.01 o 
   1   5  13      871.17     1128.09    129.47 o 
   2   5  13       87.98       86.01     39.47 o 
   3   5  13        1.78       86.72     39.37 o 
   4   5  13       18.70       53.91     44.22 o 
   5   5  13       19.14       93.38     52.29 o 
   6   5  13       64.58      119.63     50.27 o 
 -16   6  13      101.00       29.68     48.36 o 
 -15   6  13      126.74       95.80     48.76 o 
 -14   6  13       63.39      111.05     60.87 o 
 -13   6  13       63.17        0.00     46.13 o 
 -12   6  13       42.51       30.18     38.97 o 
 -11   6  13       16.14       29.58     49.77 o 
 -10   6  13      218.21       16.05     37.86 o 
  -9   6  13       82.84        0.00     39.98 o 
  -8   6  13      344.47        0.00     57.04 o 
  -7   6  13        5.60        0.00     33.52 o 
  -6   6  13      316.51        0.00     33.82 o 
  -5   6  13        9.87        0.00     35.74 o 
  -4   6  13      457.78      111.85     53.50 o 
  -3   6  13       86.78       43.51     39.77 o 
  -2   6  13      564.12      443.98     54.21 o 
  -1   6  13        0.36        1.60     38.20 o 
   0   6  13        4.79        0.00     27.26 o 
   1   6  13        0.06       17.17     28.94 o 
   2   6  13      531.83      711.80     59.06 o 
   3   6  13       62.80       77.63     45.33 o 
   4   6  13       25.24        0.00     57.24 o 
   5   6  13        4.68       66.53     46.94 o 
 -15   7  13       19.86        0.00     43.91 o 
 -14   7  13        2.81       81.37     45.93 o 
 -13   7  13       12.07        0.00     55.72 o 
 -12   7  13      163.99        0.00     47.24 o 
 -11   7  13      165.13        0.00     41.79 o 
 -10   7  13       53.80       57.95     56.23 o 
  -9   7  13      325.51        0.00     46.13 o 
  -8   7  13       99.78        0.00     35.53 o 
  -7   7  13       55.02        0.00     36.24 o 
  -6   7  13      596.16        0.00     97.52 o 
  -5   7  13     1842.78      836.68     83.18 o 
  -4   7  13       77.02        0.00     35.84 o 
  -3   7  13      343.07       34.83     50.98 o 
  -2   7  13      140.14      106.50     40.88 o 
  -1   7  13      234.62      249.94     92.17 o 
   0   7  13        1.52        0.00     27.75 o 
   1   7  13       56.21       41.05     41.79 o 
   2   7  13      122.31      111.75     42.10 o 
   3   7  13       52.29       41.19     44.22 o 
   4   7  13        6.73       14.23     53.10 o 
 -13   8  13        0.42       37.35     45.73 o 
 -12   8  13       64.78        0.00     64.81 o 
 -11   8  13       32.54        0.00     43.61 o 
 -10   8  13       92.51        0.00     40.99 o 
  -9   8  13        4.78        0.00     40.48 o 
  -8   8  13       19.26       37.25     58.85 o 
  -7   8  13        0.85        0.00     48.66 o 
  -6   8  13       52.38        0.00     34.63 o 
  -5   8  13        6.11       64.31     49.16 o 
  -4   8  13        3.11        0.00     37.76 o 
  -3   8  13        5.03       36.85     31.09 o 
  -2   8  13        0.00       82.48     45.73 o 
  -1   8  13        1.87       35.05     39.42 o 
   0   8  13      141.66      260.90     67.23 o 
   1   8  13        3.74        0.00     34.22 o 
   2   8  13       20.38        0.00     45.83 o 
   3   8  13      149.54       50.58     58.15 o 
 -11   9  13        0.42       31.50     41.89 o 
 -10   9  13        0.65       52.90     44.92 o 
  -9   9  13      311.72       22.41     68.34 o 
  -8   9  13       14.43        0.00     56.43 o 
  -7   9  13        3.12        0.00     52.49 o 
  -6   9  13        0.64        0.00     36.85 o 
  -5   9  13      200.01       26.05     50.37 o 
  -4   9  13       17.20        6.46     42.80 o 
  -3   9  13        6.06        0.00     63.70 o 
  -2   9  13       12.02        0.00     43.81 o 
  -1   9  13       39.60       87.45     33.47 o 
   0   9  13       14.82        0.00     81.32 o 
 -19   0  14      568.79      592.58     60.77 o 
 -18   0  14      391.87      338.49     53.50 o 
 -17   0  14     1347.96     1302.56     78.54 o 
 -16   0  14     4181.27     4636.74    153.24 o 
 -15   0  14     9076.27     9804.18    391.59 o 
 -14   0  14      183.25      169.39     38.87 o 
 -13   0  14     4058.62     4039.83    135.48 o 
 -12   0  14     9409.13     9367.27    343.84 o 
 -11   0  14     4538.45     4552.65    204.12 o 
 -10   0  14     2725.00     2788.85    100.04 o 
  -9   0  14     3817.64     3794.11    157.68 o 
  -8   0  14      508.03      453.87     32.91 o 
  -7   0  14    17322.10    20606.66    652.84 o 
  -6   0  14    13234.59    12527.31    525.04 o 
  -5   0  14     3539.26     4619.78    172.83 o 
  -4   0  14    30232.99    28882.46    753.49 o 
  -3   0  14       91.67      112.05     34.52 o 
  -2   0  14     2529.68     2514.16    104.69 o 
  -1   0  14     9934.61     9780.33    449.99 o 
   0   0  14      326.49      281.38     25.98 o 
   1   0  14     2308.98     2437.53     77.90 o 
   2   0  14     1069.06     1182.63     57.14 o 
   3   0  14      583.03      510.51     51.38 o 
   4   0  14       15.00        0.00     35.13 o 
   5   0  14     1040.58     1085.01     69.45 o 
   6   0  14       37.41       24.43     44.12 o 
   7   0  14      769.23      868.17     75.11 o 
   8   0  14     1175.31     1097.83     86.51 o 
 -19   1  14     1771.63     1805.05    176.46 o 
 -18   1  14      493.27      599.95     99.18 o 
 -17   1  14     1241.05     1275.53     52.25 o 
 -16   1  14      607.87      644.63     51.74 o 
 -15   1  14      486.95      596.95     37.84 o 
 -14   1  14     1577.81     1574.63    146.33 o 
 -13   1  14     2836.84     2885.41    157.79 o 
 -12   1  14     5361.65     6013.67    273.88 o 
 -11   1  14      220.50      244.62     24.48 o 
 -10   1  14     5929.05     5810.44    160.39 o 
  -9   1  14     4663.19     4719.37    128.02 o 
  -8   1  14     1724.42     2000.56     57.58 o 
  -7   1  14     4239.16     4463.08    126.08 o 
  -6   1  14     1401.18     1457.23     37.91 o 
  -5   1  14     5498.47     6185.30    160.81 o 
  -4   1  14       65.73       39.44     19.42 o 
  -3   1  14    12619.33    12736.68    370.66 o 
  -2   1  14     2572.74     2641.12    110.49 o 
  -1   1  14     4611.95     5081.59    103.26 o 
   0   1  14      753.66      834.07     30.29 o 
   1   1  14      945.85      900.64     26.63 o 
   2   1  14     2945.19     2783.36     80.92 o 
   3   1  14      305.23      304.07     33.22 o 
   4   1  14      900.42     1009.24     45.99 o 
   5   1  14      179.64      183.78     31.97 o 
   6   1  14      452.76      413.43     38.77 o 
   7   1  14      296.49      302.44     51.78 o 
   8   1  14      873.03      781.87     51.57 o 
 -19   2  14      249.22      299.12     66.93 o 
 -18   2  14     1889.86     1837.09     90.96 o 
 -17   2  14      805.42      802.96     62.89 o 
 -16   2  14      505.44      571.08     55.62 o 
 -15   2  14     2759.33     3091.40     92.57 o 
 -14   2  14      313.55      319.91     44.52 o 
 -13   2  14     3507.76     3641.98    143.95 o 
 -12   2  14      803.06      886.85     50.88 o 
 -11   2  14     7239.48     7353.11    292.55 o 
 -10   2  14     1780.82     1849.71     65.72 o 
  -9   2  14     9657.89    11533.96    555.23 o 
  -8   2  14     8025.92     8244.70    296.89 o 
  -7   2  14     3489.26     3432.31    116.40 o 
  -6   2  14     6574.27     5909.93    187.67 o 
  -5   2  14       30.01       36.24     25.54 o 
  -4   2  14     6030.38     6168.76    212.80 o 
  -3   2  14      542.39      537.36     43.41 o 
  -2   2  14     7885.92     7836.06    262.67 o 
  -1   2  14      347.89      254.46     28.73 o 
   0   2  14     3763.41     3737.89     95.39 o 
   1   2  14     1520.65     1600.93     61.58 o 
   2   2  14       92.31      148.80     42.60 o 
   3   2  14     5976.24     5830.58    244.10 o 
   4   2  14      713.91      839.40     71.57 o 
   5   2  14     1491.78     1679.51     99.84 o 
   6   2  14       61.78       87.73     63.09 o 
   7   2  14      574.57      454.28     62.79 o 
 -18   3  14        1.99        0.00     56.94 o 
 -17   3  14      915.12      949.23     74.30 o 
 -16   3  14     1013.74      987.80     64.41 o 
 -15   3  14     3326.85     3859.02    175.65 o 
 -14   3  14     4213.44     4831.27    192.51 o 
 -13   3  14      473.51      486.18     48.86 o 
 -12   3  14     2147.39     2280.16     85.30 o 
 -11   3  14      490.67      487.49     51.59 o 
 -10   3  14     8112.56     8215.93    339.50 o 
  -9   3  14      254.99      155.87     34.63 o 
  -8   3  14     1432.21     1373.12     57.54 o 
  -7   3  14     2908.72     3478.64    115.79 o 
  -6   3  14     1420.16     1716.05     65.31 o 
  -5   3  14    17178.21    18451.68    629.12 o 
  -4   3  14       47.80        0.00     31.90 o 
  -3   3  14     5077.53     5104.04    160.21 o 
  -2   3  14      520.03      397.24     40.38 o 
  -1   3  14     1591.95     1700.82     51.05 o 
   0   3  14     2452.49     2440.65    103.12 o 
   1   3  14      314.28      355.09     31.19 o 
   2   3  14     2002.23     1976.50     92.57 o 
   3   3  14       83.23      141.73     39.07 o 
   4   3  14     1845.65     1903.62     83.38 o 
   5   3  14        0.57       28.47     71.47 o 
   6   3  14     1720.06     1451.97     82.98 o 
   7   3  14      152.83      182.72     48.15 o 
 -18   4  14      556.98      474.47     68.44 o 
 -17   4  14      707.98      708.67     65.31 o 
 -16   4  14      720.18      771.26     66.43 o 
 -15   4  14     1615.42     1943.90    120.84 o 
 -14   4  14      286.32      168.18     51.79 o 
 -13   4  14     2659.46     2754.93     97.52 o 
 -12   4  14      202.30       75.01     40.48 o 
 -11   4  14     4526.40     5043.88    190.39 o 
 -10   4  14      513.15      271.86     59.36 o 
  -5   4  14       43.69        0.00     31.60 o 
  -3   4  14       64.44        7.67     30.59 o 
  -2   4  14     3240.24     3039.41    125.68 o 
  -1   4  14     2316.26     2775.03    100.90 o 
   0   4  14     1076.63     1108.42     43.22 o 
   1   4  14     3100.76     3265.26     97.53 o 
   2   4  14     1405.84     1317.40     76.22 o 
   3   4  14     2048.27     1901.60    118.21 o 
   4   4  14       12.24        0.00     41.39 o 
   5   4  14     1415.67     1371.91     81.06 o 
   6   4  14      182.07      206.04     67.74 o 
 -17   5  14      404.25      442.36     70.56 o 
 -16   5  14      447.13      373.92     59.16 o 
 -15   5  14       57.41       33.62     42.50 o 
 -14   5  14     1402.75     2000.93     81.97 o 
 -13   5  14      835.82      722.20     64.31 o 
 -12   5  14     2970.45     3673.78    141.03 o 
 -11   5  14      129.61        0.00     33.82 o 
  -8   5  14      962.44      613.47     55.22 o 
  -6   5  14     1327.04     1066.03     58.35 o 
  -5   5  14       79.67       41.79     30.99 o 
  -4   5  14       37.29       28.97     30.18 o 
  -3   5  14      722.29      556.24     52.60 o 
  -2   5  14     1156.49     1186.06     63.09 o 
  -1   5  14     4276.25     4759.12    235.47 o 
   0   5  14     1648.32     1683.83     60.42 o 
   1   5  14      353.06      433.08     45.07 o 
   2   5  14     2933.46     3088.67    115.99 o 
   3   5  14       24.29       44.22     40.38 o 
   4   5  14     1300.14     1321.34     81.77 o 
   5   5  14       33.31        0.00     42.10 o 
   6   5  14      234.51      255.40     52.39 o 
 -16   6  14     1058.64     1292.16     83.99 o 
 -15   6  14     2154.37     2518.00    129.32 o 
 -14   6  14       42.72        0.00     44.01 o 
 -13   6  14     1099.13      998.50     69.76 o 
 -12   6  14      309.48      122.05     49.16 o 
 -11   6  14     1284.41     1109.24     70.77 o 
 -10   6  14     1452.36     1236.24     73.69 o 
  -8   6  14      248.44        0.00     45.23 o 
  -7   6  14     1594.67     1210.80     68.55 o 
  -5   6  14       16.60        0.00     32.61 o 
  -3   6  14     1432.26     1651.85     76.22 o 
  -2   6  14     2032.38     2400.70     97.72 o 
  -1   6  14      710.39      818.25     44.83 o 
   0   6  14     1585.85     1742.15     58.60 o 
   1   6  14      812.40      962.32    132.70 o 
   2   6  14      417.39      472.65     58.25 o 
   3   6  14      301.19      251.67     47.75 o 
   4   6  14      101.33      146.78     48.25 o 
   5   6  14      591.90      750.26     68.24 o 
 -15   7  14      289.89       32.91     59.56 o 
 -14   7  14      327.20        0.00     59.36 o 
 -13   7  14       24.66        0.00     49.47 o 
 -11   7  14      182.72        0.00     39.77 o 
  -9   7  14      162.36        0.00     40.99 o 
  -8   7  14      204.07        1.82     60.77 o 
  -7   7  14      479.81       12.42     63.90 o 
  -6   7  14        5.53       23.02     36.04 o 
  -4   7  14       61.81        0.00     66.43 o 
  -3   7  14     1987.37     2120.36     78.34 o 
  -2   7  14      169.73      109.83     46.03 o 
  -1   7  14      357.41      391.74     40.25 o 
   0   7  14      594.87      819.74    164.55 o 
   1   7  14      444.36      620.52     47.90 o 
   2   7  14      600.95      619.33     63.70 o 
   3   7  14        0.13       34.22     45.23 o 
 -13   8  14      593.47      364.03     70.46 o 
 -12   8  14      158.31        0.00     48.36 o 
 -11   8  14     1468.60     1262.38     90.55 o 
 -10   8  14       92.68        0.00     39.17 o 
  -8   8  14     2588.97     3291.58    110.44 o 
  -7   8  14      185.82        0.00     44.52 o 
  -6   8  14     1693.45     1611.87     88.63 o 
  -5   8  14       29.85       29.68     36.75 o 
  -4   8  14      436.82        0.00     50.07 o 
  -3   8  14       69.67        0.00     42.70 o 
  -2   8  14      777.19      944.89     73.29 o 
  -1   8  14        9.69       30.13     34.62 o 
   0   8  14      359.83      600.38     51.89 o 
   1   8  14      248.05      442.85    160.97 o 
   2   8  14      449.39      416.12     73.19 o 
 -10   9  14      312.31        0.00     54.21 o 
  -9   9  14      513.82      271.96     74.00 o 
  -8   9  14      392.12        0.00     47.85 o 
  -7   9  14      463.19      169.09     68.14 o 
  -6   9  14      111.66        1.21     43.00 o 
  -5   9  14      651.75      185.85     69.45 o 
  -4   9  14       58.81        0.00     57.34 o 
  -3   9  14     1056.98     1119.54     85.71 o 
  -2   9  14      139.36        0.00     50.68 o 
  -1   9  14      347.79      470.68     77.68 o 
 -19   1  15      187.94      246.28     87.88 o 
 -18   1  15        2.95       22.85     29.70 o 
 -17   1  15       24.58       38.71     31.35 o 
 -16   1  15       86.68      116.47     28.17 o 
 -15   1  15     1953.13     1965.68    122.76 o 
 -14   1  15        9.49       27.51     25.69 o 
 -13   1  15      784.75      749.92     37.59 o 
 -12   1  15      262.34      323.06     26.73 o 
 -11   1  15      507.12      500.71     29.07 o 
 -10   1  15       96.77       73.49     19.83 o 
  -9   1  15        2.16       21.15     35.74 o 
  -8   1  15      230.15      302.32     28.06 o 
  -7   1  15      565.33      413.72     54.97 o 
  -6   1  15     1017.83     1015.94     34.99 o 
  -5   1  15      308.09      266.90     46.89 o 
  -4   1  15     1531.45     1630.12     44.54 o 
  -3   1  15      183.82      121.78     22.05 o 
  -2   1  15     1121.26     1042.35     38.24 o 
  -1   1  15       83.81       81.28     19.40 o 
   0   1  15     2838.62     3129.10     70.43 o 
   1   1  15       10.16       21.86     17.94 o 
   2   1  15      580.65      600.16     37.01 o 
   3   1  15      127.32      132.59     36.38 o 
   4   1  15       71.70       52.32     34.37 o 
   5   1  15      465.17      415.30     85.30 o 
   6   1  15      315.75      259.67     38.56 o 
   7   1  15       45.31       25.29     41.62 o 
 -19   2  15       51.76       42.90     42.30 o 
 -18   2  15      508.27      527.06     63.30 o 
 -17   2  15        7.46        8.68     37.35 o 
 -16   2  15       51.45        0.00     44.82 o 
 -15   2  15        3.81        0.00     34.32 o 
 -14   2  15      215.01      171.82     42.40 o 
 -13   2  15        0.10       33.92     32.51 o 
 -12   2  15      175.18      123.46     34.93 o 
 -11   2  15     1125.63     1362.93     58.95 o 
 -10   2  15       92.14       58.75     27.96 o 
  -9   2  15       51.51        4.95     26.35 o 
  -8   2  15       31.69       19.89     25.54 o 
  -7   2  15      256.32      256.51     34.32 o 
  -6   2  15       60.82       20.09     28.06 o 
  -5   2  15      896.09      816.59     46.44 o 
  -4   2  15     1237.58     1315.78     49.67 o 
  -3   2  15        2.07       24.43     27.56 o 
  -2   2  15       61.33       99.23     31.09 o 
  -1   2  15      300.40      303.19     29.84 o 
   0   2  15       71.10      178.41     33.62 o 
   1   2  15      723.99      667.79     38.01 o 
   2   2  15        1.98        0.00     42.20 o 
   3   2  15      121.11       65.72     44.42 o 
   4   2  15      149.82      167.88     43.81 o 
   5   2  15      394.55      431.46     53.30 o 
   6   2  15        2.16       35.33     40.58 o 
   7   2  15       55.63       17.87     46.64 o 
 -18   3  15       26.29      111.55     58.95 o 
 -17   3  15        6.06       46.84     38.16 o 
 -16   3  15       28.23        4.04     43.31 o 
 -15   3  15        0.96       17.26     40.48 o 
 -14   3  15        4.34        0.00     58.05 o 
 -13   3  15      199.25      108.52     39.07 o 
 -12   3  15        6.26        0.00     29.88 o 
 -11   3  15      103.77       70.87     33.01 o 
 -10   3  15       21.90        0.00     26.95 o 
  -9   3  15        5.32       30.39     27.66 o 
  -8   3  15       46.48        0.00     27.05 o 
  -7   3  15      131.01       44.32     32.41 o 
  -6   3  15      192.45       75.01     33.41 o 
  -5   3  15      131.96       37.65     31.80 o 
  -4   3  15       89.68       48.76     30.69 o 
  -3   3  15       43.96       71.27     34.63 o 
  -2   3  15        0.05        0.00     30.39 o 
  -1   3  15      109.33      134.28     25.85 o 
   0   3  15      135.13      219.97     30.16 o 
   1   3  15      113.58      178.88     34.20 o 
   2   3  15      148.45      131.34     44.62 o 
   3   3  15      138.33      142.44     45.93 o 
   4   3  15        0.35        0.00     38.76 o 
   5   3  15        0.59       28.87     54.51 o 
   6   3  15        1.57       46.24     54.82 o 
 -18   4  15      130.61      216.84     59.26 o 
 -17   4  15       62.18      241.27     71.98 o 
 -16   4  15      242.78      410.06     52.19 o 
 -15   4  15       41.71       77.73     41.79 o 
 -14   4  15       83.08      166.87     66.93 o 
 -13   4  15      426.53      311.33     49.97 o 
 -12   4  15     1448.62     1703.03     80.26 o 
 -11   4  15       92.99       12.52     38.16 o 
 -10   4  15       42.20        0.00     32.00 o 
  -9   4  15      275.40       99.54     39.88 o 
  -8   4  15      934.68      684.85     53.81 o 
  -7   4  15      469.54      347.07     49.87 o 
  -6   4  15       38.32        0.00     29.07 o 
  -4   4  15      526.68      376.75     46.94 o 
  -3   4  15      165.82      154.25     41.19 o 
  -2   4  15      327.58      247.33     37.86 o 
  -1   4  15      343.86      331.80     32.90 o 
   0   4  15      160.64      221.71     34.95 o 
   1   4  15      282.01      341.29     34.34 o 
   2   4  15      329.13      259.95     47.55 o 
   3   4  15      483.76      565.32     79.25 o 
   4   4  15        0.78       36.95     36.85 o 
   5   4  15        2.06       30.29     54.72 o 
   6   4  15      110.57        0.00     58.65 o 
 -17   5  15       84.91      108.93     64.81 o 
 -16   5  15        0.14       61.48     58.15 o 
 -15   5  15       38.49        0.00     43.51 o 
 -14   5  15       83.67       46.24     41.29 o 
 -13   5  15      112.70        0.00     38.66 o 
 -12   5  15      169.32        0.00     63.80 o 
 -11   5  15      481.12      358.27     54.31 o 
 -10   5  15        1.01        0.00     37.05 o 
  -9   5  15       72.38        0.00     34.22 o 
  -8   5  15      112.00       11.10     37.76 o 
  -7   5  15       21.28        0.00     34.22 o 
  -6   5  15      536.09      342.83     49.77 o 
  -5   5  15        7.62        4.85     29.98 o 
  -4   5  15      187.98      121.24     47.85 o 
  -3   5  15       89.36       55.72     35.84 o 
  -2   5  15      511.77      570.97     50.98 o 
  -1   5  15       69.97       63.39     52.75 o 
   0   5  15      436.71      439.46     36.87 o 
   1   5  15      357.29      425.78     43.08 o 
   2   5  15       22.21       59.86     41.69 o 
   3   5  15       45.60       20.59     45.53 o 
   4   5  15       47.66       50.98     62.39 o 
   5   5  15       19.42       96.21     43.31 o 
 -16   6  15      280.38      216.74     65.72 o 
 -15   6  15       45.25       37.65     76.72 o 
 -14   6  15       66.77       68.24     48.86 o 
 -13   6  15       15.54        0.00     40.38 o 
 -12   6  15      296.74      104.69     53.10 o 
 -11   6  15       46.29        0.00     34.52 o 
 -10   6  15       38.64        0.00     51.89 o 
  -9   6  15       92.10        0.00     36.34 o 
  -8   6  15       29.28       28.27     35.13 o 
  -7   6  15      171.44       26.45     38.97 o 
  -6   6  15       12.93        0.00     33.62 o 
  -5   6  15      333.96      155.87     51.18 o 
  -4   6  15       70.57        0.00     31.29 o 
  -3   6  15       10.41       13.02     36.64 o 
  -2   6  15       53.39       28.06     34.12 o 
  -1   6  15      315.49      396.65     49.26 o 
   0   6  15       17.51       35.33     33.01 o 
   1   6  15       15.20        6.95     34.35 o 
   2   6  15        1.07       13.12     61.68 o 
   3   6  15      227.26      332.63     78.84 o 
   4   6  15        2.11      126.59     75.01 o 
 -15   7  15      362.45      298.51     61.48 o 
 -14   7  15       11.01       37.96     39.67 o 
 -13   7  15        3.18        0.00     40.88 o 
 -12   7  15       20.83        0.00     60.17 o 
 -11   7  15      211.02        0.00     46.13 o 
 -10   7  15       24.51       18.17     37.05 o 
  -9   7  15       64.50       17.06     35.74 o 
  -8   7  15       31.56        0.00     35.23 o 
  -7   7  15       15.97        0.00     38.16 o 
  -5   7  15        3.07       35.13     35.53 o 
  -4   7  15      217.80       30.89     52.80 o 
  -3   7  15        1.34       28.67     38.46 o 
  -2   7  15        1.60        0.00     43.21 o 
  -1   7  15      132.12       90.97     38.94 o 
   0   7  15      158.86      247.56     39.63 o 
   1   7  15       33.57       17.63     29.65 o 
   2   7  15      418.07      407.64     64.00 o 
   3   7  15      100.70      134.67     46.94 o 
 -13   8  15       42.85       69.05     63.60 o 
 -12   8  15       22.75        0.00     46.84 o 
 -11   8  15        7.08        8.78     41.49 o 
 -10   8  15        0.67       26.55     40.88 o 
  -9   8  15      168.41        0.00     52.70 o 
  -8   8  15       64.11        9.59     49.06 o 
  -7   8  15       99.90        0.00     41.19 o 
  -6   8  15        0.49        0.00     40.08 o 
  -5   8  15        0.65       12.32     43.71 o 
  -4   8  15       29.09       45.02     42.00 o 
  -3   8  15      153.63       69.66     53.40 o 
  -2   8  15        3.61       48.15     41.19 o 
  -1   8  15        5.73       33.41     32.08 o 
   0   8  15       19.44        9.00     38.05 o 
   1   8  15       49.83       37.49     44.99 o 
 -10   9  15       70.09        0.00     59.36 o 
  -9   9  15       16.00        0.00     40.48 o 
  -8   9  15      116.20        0.00     47.35 o 
  -7   9  15        1.22        0.00     47.45 o 
  -6   9  15       16.93       30.18     40.48 o 
  -5   9  15        4.78       32.61     41.89 o 
  -4   9  15      114.54        0.00     47.45 o 
  -3   9  15        0.39        0.00     43.51 o 
  -2   9  15       65.61        0.00     51.48 o 
 -19   0  16      616.97      589.55     63.90 o 
 -18   0  16     2257.65     2700.92    108.82 o 
 -17   0  16      495.43      692.01     60.67 o 
 -16   0  16        0.09        4.74     49.77 o 
 -15   0  16     3877.39     4574.96    205.64 o 
 -14   0  16      135.37      198.37     39.27 o 
 -13   0  16     1175.18     1341.73     57.84 o 
 -12   0  16        5.24       36.75     25.84 o 
 -11   0  16      376.02      372.30     36.95 o 
 -10   0  16     5162.74     5501.68    237.74 o 
  -9   0  16      619.39      712.61     42.30 o 
  -8   0  16    11716.09    11191.44    501.52 o 
  -7   0  16       11.49       33.92     28.06 o 
  -6   0  16     9107.81     9668.40    323.95 o 
  -5   0  16     9421.24    10284.71    365.94 o 
  -4   0  16     3258.42     3406.06    127.30 o 
  -3   0  16    11107.51    11016.29    369.78 o 
  -2   0  16     1086.19     1205.75     55.22 o 
  -1   0  16     1787.32     2090.06     60.66 o 
   0   0  16      151.01      190.91     53.30 o 
   1   0  16     1554.31     1937.94     62.13 o 
   2   0  16      142.23       47.85     39.27 o 
   3   0  16     2048.08     2251.39     84.19 o 
   4   0  16       26.17       26.05     53.91 o 
   5   0  16        1.86       34.63     48.96 o 
   6   0  16       50.58      139.92     47.14 o 
 -19   1  16      363.15      339.53     49.26 o 
 -18   1  16     1491.92     1518.92     55.93 o 
 -17   1  16      137.73      163.68     31.01 o 
 -16   1  16     2196.53     2222.66     64.98 o 
 -15   1  16       29.98       52.57     27.21 o 
 -14   1  16     3474.63     4077.04    116.84 o 
 -13   1  16     3878.15     4168.76    122.78 o 
 -12   1  16     3392.45     3669.46    104.38 o 
 -11   1  16     3970.49     3863.79    109.40 o 
 -10   1  16     2417.44     2525.37     76.78 o 
  -9   1  16     6102.47     6397.13    210.58 o 
  -8   1  16      314.27      300.17     40.99 o 
  -7   1  16     8393.72     9031.04    439.69 o 
  -6   1  16       50.82       69.90     27.71 o 
  -5   1  16     9502.15    10243.13    294.24 o 
  -4   1  16      561.72      560.35     29.06 o 
  -3   1  16     3490.16     3755.87    138.40 o 
  -2   1  16     5109.39     5128.03    146.17 o 
  -1   1  16      776.96      732.03     26.71 o 
   0   1  16     4472.73     4502.95    108.54 o 
   1   1  16      343.95      437.57     24.97 o 
   2   1  16     2770.13     2489.45     87.73 o 
   3   1  16      330.41      308.61     35.18 o 
   4   1  16      311.23      258.56     33.28 o 
   5   1  16      482.13      552.35     41.12 o 
   6   1  16      267.85      235.93     41.99 o 
 -19   2  16      734.38      798.72     67.13 o 
 -18   2  16      170.63      185.04     51.08 o 
 -17   2  16     1688.55     1757.54     79.85 o 
 -16   2  16      990.60     1115.90     65.21 o 
 -15   2  16     1368.35     1434.60     68.55 o 
 -14   2  16      131.01      125.28     38.56 o 
 -13   2  16     3227.84     3722.34    164.95 o 
 -12   2  16     1379.16     1520.51     61.58 o 
 -11   2  16     5391.21     6096.79    250.56 o 
 -10   2  16     2920.16     3263.72    125.18 o 
  -9   2  16        6.24        4.34     29.58 o 
  -8   2  16     3278.26     3479.55    122.55 o 
  -7   2  16     1055.59      857.47     51.69 o 
  -6   2  16     6569.06     7577.42    266.10 o 
  -5   2  16      244.07      261.36     35.13 o 
  -4   2  16     3765.87     3594.43    142.04 o 
  -3   2  16      560.58      645.98     47.55 o 
  -2   2  16     1693.93     1732.61     61.98 o 
  -1   2  16     7476.02     8717.05    264.14 o 
   0   2  16      511.34      608.25     56.23 o 
   1   2  16     1443.03     1302.13     47.43 o 
   2   2  16      405.23      359.28     49.97 o 
   3   2  16      406.13      352.52     52.09 o 
   4   2  16      840.31      724.32     71.67 o 
   5   2  16      607.98      517.77     68.34 o 
   6   2  16      255.96      273.07     59.76 o 
 -18   3  16      295.45      376.65     60.77 o 
 -17   3  16      317.85      300.33     51.99 o 
 -16   3  16     3953.12     4505.51    230.97 o 
 -15   3  16      763.51      732.80     60.57 o 
 -14   3  16     4778.19     5600.41    206.75 o 
 -13   3  16      283.37      272.97     44.32 o 
 -12   3  16      944.34      828.60     52.70 o 
 -11   3  16     2549.38     2940.98     96.31 o 
 -10   3  16       85.93        0.00     32.10 o 
  -9   3  16     4620.61     5199.64    142.64 o 
  -8   3  16      620.07      405.72     43.51 o 
  -7   3  16     3224.62     3100.38     97.62 o 
  -6   3  16      141.33      142.14     36.14 o 
  -5   3  16     9745.18    10544.05    331.52 o 
  -4   3  16     6126.68     6172.70    235.31 o 
  -3   3  16     5595.78     6054.19    276.30 o 
  -2   3  16     1974.65     2108.24     94.29 o 
  -1   3  16       91.13       85.38     58.75 o 
   0   3  16      580.08      619.28     37.13 o 
   1   3  16      427.21      407.39     36.33 o 
   2   3  16     2349.17     2471.97    126.69 o 
   3   3  16        4.60       28.27     44.22 o 
   4   3  16     2250.66     2254.52     95.40 o 
   5   3  16      591.45      579.96     64.41 o 
 -18   4  16       73.67       93.98     49.26 o 
 -17   4  16      894.33     1026.87     76.22 o 
 -16   4  16        4.26       49.77     56.53 o 
 -15   4  16     3561.97     4304.52    148.90 o 
 -14   4  16      515.36      462.15     55.83 o 
 -13   4  16     1125.92      949.13     65.21 o 
 -12   4  16      116.53       49.67     37.25 o 
 -10   4  16     2354.18     2565.75     88.23 o 
  -9   4  16      957.17      634.07     59.66 o 
  -7   4  16       17.89       21.91     28.77 o 
  -6   4  16      784.24      614.58     50.27 o 
  -5   4  16       11.98        0.00     33.01 o 
  -4   4  16     2168.24     2665.79     78.44 o 
  -3   4  16      477.42      486.68     47.14 o 
  -2   4  16      705.51      588.54     51.38 o 
  -1   4  16     1547.92     1899.47     55.10 o 
   0   4  16       32.54       26.00     28.69 o 
   1   4  16     3936.07     4516.63    149.31 o 
   2   4  16      124.27       90.35     52.80 o 
   3   4  16     1613.89     1483.06     79.95 o 
   4   4  16      759.92      775.90     70.67 o 
   5   4  16      358.45      288.62     58.45 o 
 -17   5  16      293.08      192.31     71.98 o 
 -16   5  16     1075.76     1013.54     76.62 o 
 -15   5  16      130.81       39.47     57.44 o 
 -14   5  16     1135.60     1327.90     81.26 o 
 -13   5  16     1353.45     1352.43     77.43 o 
 -12   5  16     2550.35     2924.73     95.20 o 
 -11   5  16     1807.55     1592.09     78.34 o 
  -8   5  16      730.68      630.53     61.78 o 
  -6   5  16        0.36       22.21     32.10 o 
  -4   5  16      106.32        0.00     35.84 o 
  -3   5  16      175.27       72.99     39.98 o 
  -2   5  16     2938.90     3265.54    166.06 o 
  -1   5  16      666.72      638.48     97.97 o 
   0   5  16     2166.95     2764.12     77.94 o 
   1   5  16       37.87       46.74     67.69 o 
   2   5  16      528.01      562.90     68.85 o 
   3   5  16      274.87      239.25     51.59 o 
   4   5  16      140.76      245.41     49.57 o 
 -16   6  16       13.03       12.62     36.24 o 
 -15   6  16      769.84      909.86     76.32 o 
 -14   6  16      116.75       86.92     49.97 o 
 -13   6  16      997.91     1012.93     81.16 o 
 -12   6  16       14.09        0.00     32.30 o 
 -11   6  16     1265.52      615.39     65.52 o 
  -9   6  16      454.39        0.00     51.28 o 
  -8   6  16     1506.77      717.25     70.06 o 
  -6   6  16      744.50      247.73     54.82 o 
  -5   6  16     1462.40     1712.82     86.11 o 
  -4   6  16      784.36      606.71     60.47 o 
  -3   6  16     1477.02     1733.82     76.32 o 
  -2   6  16       70.43       94.09     44.12 o 
  -1   6  16      883.55      966.41     50.36 o 
   0   6  16        0.75       64.38     30.43 o 
   1   6  16     1159.95     1243.83    111.55 o 
   2   6  16        4.17       34.73     53.10 o 
   3   6  16      700.54      779.23     68.75 o 
 -15   7  16       53.46       50.68     63.40 o 
 -14   7  16     1199.64     1264.50     90.25 o 
 -13   7  16      139.01        0.00     46.03 o 
 -12   7  16      290.24        0.00     41.69 o 
 -11   7  16      370.86        0.00     56.53 o 
 -10   7  16      794.22      566.43     66.22 o 
  -9   7  16     1369.83     1022.42     82.17 o 
  -8   7  16      267.77        0.00     43.00 o 
  -7   7  16     2553.10     2298.54     98.83 o 
  -6   7  16      228.47        0.00     42.40 o 
  -4   7  16     1643.77     1109.34    127.30 o 
  -3   7  16      257.18      226.23     63.40 o 
  -2   7  16      533.12      617.61     61.98 o 
  -1   7  16      128.21      155.59     69.15 o 
   0   7  16      215.60      166.57     35.36 o 
   1   7  16       71.40       36.10     33.20 o 
   2   7  16     1068.25     1384.33     94.29 o 
 -13   8  16      918.22      867.77     90.65 o 
 -12   8  16      267.67       16.35     55.12 o 
 -11   8  16      967.42      621.65    103.78 o 
 -10   8  16      571.33      176.76     67.64 o 
  -9   8  16       11.79        0.00     37.45 o 
  -8   8  16      943.28      583.29     82.58 o 
  -7   8  16      220.81        0.00     44.22 o 
  -5   8  16        0.81       60.07     39.57 o 
  -4   8  16      729.78      328.79     77.43 o 
  -3   8  16       80.94       18.88     41.49 o 
  -2   8  16      308.27      247.83     57.04 o 
  -1   8  16      812.88      999.71     56.59 o 
   0   8  16        0.92       26.60     36.65 o 
  -9   9  16      415.29       56.03     56.94 o 
  -8   9  16       46.64        0.00     39.77 o 
  -7   9  16      611.72      129.82     60.57 o 
  -6   9  16      136.01        0.00     56.33 o 
  -5   9  16      453.03        0.00     83.28 o 
  -4   9  16      212.98       92.37     61.48 o 
 -19   1  17      493.99      539.98     50.76 o 
 -18   1  17      490.51      386.04     42.02 o 
 -17   1  17       95.50      142.27     35.26 o 
 -16   1  17      462.45      613.74     53.45 o 
 -15   1  17      365.01      342.87     32.10 o 
 -14   1  17       48.29       18.90     24.80 o 
 -13   1  17       31.01       13.33     20.33 o 
 -12   1  17     1436.77     1693.71     48.23 o 
 -11   1  17      367.19      317.16     26.96 o 
 -10   1  17        1.22        0.00     18.34 o 
  -9   1  17      255.38      279.73     35.74 o 
  -8   1  17     2265.82     2411.83     66.81 o 
  -7   1  17      224.25      231.71     36.44 o 
  -6   1  17      142.74      145.26     45.78 o 
  -5   1  17      571.71      682.24     36.24 o 
  -4   1  17     2660.96     2908.87     82.48 o 
  -3   1  17       14.43       34.74     25.57 o 
  -2   1  17        7.29        2.95     27.04 o 
  -1   1  17      194.29      174.12     23.34 o 
   0   1  17      127.04      183.77     22.80 o 
   1   1  17      294.12      274.50     24.08 o 
   2   1  17        7.42        0.00     29.61 o 
   3   1  17      126.92      192.94     55.27 o 
   4   1  17       55.59       12.21     49.57 o 
   5   1  17       47.83       13.53     31.45 o 
 -19   2  17      257.28      309.11     64.31 o 
 -18   2  17      326.64      437.01     56.63 o 
 -17   2  17      198.32      239.55     50.78 o 
 -16   2  17       31.48       63.60     52.90 o 
 -15   2  17      271.00      342.12     48.15 o 
 -14   2  17      103.88       77.43     46.24 o 
 -13   2  17      405.31      215.53     40.88 o 
 -12   2  17       13.68       70.26     31.19 o 
 -11   2  17      353.57      272.77     41.69 o 
 -10   2  17      112.96       99.03     33.92 o 
  -9   2  17       30.85       27.36     30.29 o 
  -8   2  17        1.14       42.30     50.07 o 
  -7   2  17      132.33       96.71     32.51 o 
  -6   2  17     1466.27     1581.79     66.02 o 
  -5   2  17      732.55      614.58     48.15 o 
  -4   2  17      358.96      378.16     58.25 o 
  -3   2  17       18.22       45.12     38.36 o 
  -2   2  17       17.71        7.47     43.91 o 
  -1   2  17       99.74      136.29     64.66 o 
   0   2  17      440.28      476.03     36.55 o 
   1   2  17      317.84      400.59     38.01 o 
   2   2  17        3.10       43.71     52.39 o 
   3   2  17        0.06       21.30     35.23 o 
   4   2  17       10.17       68.04     43.21 o 
   5   2  17       78.67      104.08     53.71 o 
 -18   3  17       55.87        0.00     44.32 o 
 -17   3  17        1.42        0.00     48.25 o 
 -16   3  17       40.89        0.00     35.33 o 
 -15   3  17      194.48      229.56     50.98 o 
 -14   3  17        0.82       43.71     37.05 o 
 -13   3  17       26.04       20.29     33.82 o 
 -12   3  17       23.68        0.00     32.71 o 
 -11   3  17        0.42        8.68     32.10 o 
 -10   3  17      427.10      345.75     43.71 o 
  -9   3  17        0.03       40.99     32.71 o 
  -8   3  17       57.56        0.00     31.19 o 
  -7   3  17       38.43       15.65     32.00 o 
  -6   3  17       32.91       77.23     30.79 o 
  -5   3  17       10.69       14.03     28.87 o 
  -4   3  17      708.16      747.44     51.48 o 
  -3   3  17       47.80       22.41     37.15 o 
  -2   3  17      253.81      258.94     41.49 o 
  -1   3  17      173.00      257.42     32.89 o 
   0   3  17      134.96       40.22     31.56 o 
   1   3  17      100.67       94.35     28.82 o 
   2   3  17       55.93        0.00     48.76 o 
   3   3  17      188.50      107.61     50.58 o 
   4   3  17       13.54        0.00     82.38 o 
   5   3  17        0.49       44.72     53.10 o 
 -18   4  17      262.94      247.03     57.74 o 
 -17   4  17      250.79      194.23     58.75 o 
 -16   4  17       16.66        0.00     46.64 o 
 -15   4  17      460.85      393.71     66.93 o 
 -14   4  17        2.83        0.00     40.28 o 
 -13   4  17      508.89      380.08     54.61 o 
 -12   4  17        8.87        0.00     34.73 o 
 -11   4  17     1088.74     1007.38     66.63 o 
 -10   4  17        0.23        0.10     28.87 o 
  -9   4  17       29.05        0.00     50.48 o 
  -8   4  17      328.42       65.62     45.63 o 
  -7   4  17      505.27      353.53     52.19 o 
  -6   4  17      154.09       35.64     32.71 o 
  -5   4  17     1168.13     1597.94     68.75 o 
  -4   4  17      137.15        0.00     31.90 o 
  -3   4  17       37.17        5.55     35.64 o 
  -2   4  17        1.81       58.75     50.37 o 
  -1   4  17      266.52      291.85     35.29 o 
   0   4  17       26.94       13.62     44.12 o 
   1   4  17       48.76       53.42     36.78 o 
   2   4  17      105.98      143.05     47.35 o 
   3   4  17      180.37      161.32     57.34 o 
   4   4  17      161.42      126.49     50.68 o 
 -17   5  17       49.82       28.06     52.80 o 
 -16   5  17        1.48        0.00     50.37 o 
 -15   5  17       26.50        0.00     37.96 o 
 -14   5  17        8.94        0.00     40.88 o 
 -13   5  17       16.45       14.64     36.04 o 
 -12   5  17      700.54      596.31     63.90 o 
 -11   5  17      398.99      107.81     48.86 o 
 -10   5  17      162.06        0.00     42.70 o 
  -9   5  17        3.37        0.00     34.42 o 
  -8   5  17      603.77      371.09     53.20 o 
  -7   5  17      321.90      192.21     47.55 o 
  -6   5  17       72.09        0.00     35.94 o 
  -5   5  17      241.01       35.74     39.47 o 
  -4   5  17      480.52      447.01     56.13 o 
  -3   5  17      168.35      166.16     45.12 o 
  -2   5  17      381.42      372.71     54.61 o 
  -1   5  17      137.09      103.03     61.43 o 
   0   5  17        3.13       11.46     29.00 o 
   1   5  17        0.28        0.00     29.62 o 
   2   5  17       44.01      128.71     66.53 o 
   3   5  17       58.89       18.37     62.89 o 
 -16   6  17      206.00       45.73     48.25 o 
 -15   6  17      208.10       40.58     47.14 o 
 -14   6  17      167.09       19.08     50.37 o 
 -13   6  17        0.26        0.00     41.79 o 
 -12   6  17       16.68        0.00     35.23 o 
 -11   6  17      301.43       32.10     48.46 o 
 -10   6  17       93.57        0.00     38.36 o 
  -9   6  17        0.06        0.00     40.48 o 
  -8   6  17       62.84        0.00     37.05 o 
  -7   6  17      255.59        0.00     44.32 o 
  -6   6  17      261.19        0.00     39.77 o 
  -5   6  17       67.40        0.00     37.86 o 
  -4   6  17        8.61       18.78     35.53 o 
  -3   6  17       62.52       49.16     54.31 o 
  -2   6  17       16.34       32.81     37.86 o 
  -1   6  17       55.10       89.31     69.55 o 
   0   6  17      252.25      380.54     55.67 o 
   1   6  17       36.90       78.94     39.87 o 
   2   6  17        8.95        0.00     42.10 o 
 -14   7  17       48.46        0.00     44.72 o 
 -13   7  17        7.63        0.00     38.66 o 
 -12   7  17      233.83        0.00     55.62 o 
 -11   7  17       41.54        0.00     34.12 o 
 -10   7  17      281.05        0.00     42.90 o 
  -9   7  17        0.93        0.00     58.85 o 
  -8   7  17      505.67       80.46     62.49 o 
  -7   7  17        9.79        0.00     36.85 o 
  -6   7  17      228.01        0.00     51.38 o 
  -5   7  17        1.66        5.05     46.34 o 
  -4   7  17       62.39        3.33     46.24 o 
  -3   7  17       50.73        0.00     60.07 o 
  -2   7  17        0.15        0.00     41.69 o 
  -1   7  17       23.12       12.29     31.43 o 
   0   7  17        0.23        0.00     49.52 o 
   1   7  17       58.71       93.51     40.50 o 
 -12   8  17        1.20       14.54     58.75 o 
 -11   8  17        0.04       78.94     48.56 o 
 -10   8  17        6.23        0.00     38.76 o 
  -9   8  17      174.11        0.00     69.66 o 
  -8   8  17       14.16        9.89     70.16 o 
  -7   8  17        6.41       47.95     46.44 o 
  -6   8  17       64.68        0.00     44.42 o 
  -5   8  17       37.08        0.00     54.21 o 
  -4   8  17       76.22        0.00     42.70 o 
  -3   8  17        2.64       30.69     43.91 o 
  -2   8  17        1.69       64.91     65.92 o 
  -7   9  17        8.84       56.23     55.83 o 
  -6   9  17        3.86        0.00     72.08 o 
 -19   0  18     1805.96     1737.35     91.26 o 
 -18   0  18        4.40        0.00     45.12 o 
 -17   0  18     3959.19     4276.05    143.65 o 
 -16   0  18      375.07      414.30     51.69 o 
 -15   0  18      601.07      738.25     58.15 o 
 -14   0  18     4824.96     5580.12    218.46 o 
 -13   0  18     4691.63     5386.80    209.67 o 
 -12   0  18     2635.09     2690.83    114.98 o 
 -11   0  18     1798.03     1896.65     87.32 o 
 -10   0  18     2421.76     2304.90     76.02 o 
  -9   0  18      404.66      419.95     40.88 o 
  -8   0  18    10699.92    11881.33    582.08 o 
  -7   0  18     5579.33     5463.73    247.53 o 
  -6   0  18     2492.04     2209.80     94.09 o 
  -5   0  18     3156.41     3444.82    133.05 o 
  -4   0  18      742.27      787.61     50.48 o 
  -3   0  18     2769.87     2987.22    151.12 o 
  -2   0  18        6.55        9.29     32.20 o 
  -1   0  18     2365.25     2557.89     86.13 o 
   0   0  18      483.07      514.98     36.65 o 
   1   0  18     1671.26     1720.42     57.92 o 
   2   0  18      850.73      994.06     66.22 o 
   3   0  18      666.32      496.17     65.21 o 
   4   0  18     1494.17     1507.79     83.18 o 
   5   0  18       61.89      139.31     47.35 o 
 -19   1  18      332.55      352.83     43.02 o 
 -18   1  18      730.13      746.08     71.17 o 
 -17   1  18      137.41      159.85     33.96 o 
 -16   1  18     1773.86     2001.12     57.37 o 
 -15   1  18       19.09       37.59     47.30 o 
 -14   1  18     1868.77     2339.01     74.85 o 
 -13   1  18      259.35      181.34     37.40 o 
 -12   1  18       42.65       43.94     22.92 o 
 -11   1  18     3928.66     4543.57    142.19 o 
 -10   1  18       23.31       17.43     22.81 o 
  -9   1  18     2345.91     2553.45     66.53 o 
  -8   1  18      616.69      671.51     42.25 o 
  -7   1  18     1824.51     2005.11     67.98 o 
  -6   1  18     3518.22     3738.83    123.16 o 
  -5   1  18     2588.09     2716.73    214.12 o 
  -4   1  18     6609.85     6673.56    195.23 o 
  -3   1  18      375.15      436.89     31.79 o 
  -2   1  18     4584.47     4826.88    200.59 o 
  -1   1  18      199.22      231.61     22.93 o 
   0   1  18     2344.25     2365.42     49.60 o 
   1   1  18     1056.75     1148.56     37.81 o 
   2   1  18      682.85      824.59     53.66 o 
   3   1  18      571.93      545.99     45.72 o 
   4   1  18       43.33       77.17     35.66 o 
 -19   2  18      285.99       90.35     52.80 o 
 -18   2  18        2.44        5.45     49.36 o 
 -17   2  18     1568.53     1772.69     97.11 o 
 -16   2  18       12.07        1.72     47.14 o 
 -15   2  18     4824.03     5530.76    249.75 o 
 -14   2  18     3504.78     4203.46    166.87 o 
 -13   2  18      519.67      546.34     52.49 o 
 -12   2  18     6567.28     7573.99    293.56 o 
 -11   2  18      763.65      764.50     52.09 o 
 -10   2  18     6788.56     7077.82    282.46 o 
  -9   2  18      410.96      264.79     45.93 o 
  -8   2  18     1717.55     1655.18     60.17 o 
  -7   2  18      135.70       27.05     38.97 o 
  -6   2  18     1381.58     1198.48     65.72 o 
  -5   2  18     3748.90     4113.22    166.37 o 
  -4   2  18     5358.56     6138.58    244.00 o 
  -3   2  18     4496.29     4771.21    190.80 o 
  -2   2  18       97.40       74.20     39.77 o 
  -1   2  18     3352.70     3571.45    119.84 o 
   0   2  18     1698.82     1795.54     55.98 o 
   1   2  18     1115.39     1195.35     73.90 o 
   2   2  18      219.26      220.27     50.27 o 
   3   2  18      311.37      277.51     50.88 o 
   4   2  18      136.11      121.64     45.93 o 
 -18   3  18     2964.49     3702.05    215.93 o 
 -17   3  18      127.80      106.81     45.12 o 
 -16   3  18     1501.09     1542.32     77.73 o 
 -15   3  18     1360.12     1712.52     80.96 o 
 -14   3  18      157.02       82.78     43.31 o 
 -13   3  18     1257.50     1416.94     72.99 o 
 -12   3  18     1951.88     2216.06    105.39 o 
 -11   3  18     1200.19     1131.65     61.88 o 
 -10   3  18      773.60      545.74     48.56 o 
  -9   3  18     5531.85     6454.05    222.70 o 
  -8   3  18     5375.50     5917.09    204.93 o 
  -7   3  18     2457.04     2408.47    136.99 o 
  -6   3  18      450.17      329.91     47.04 o 
  -5   3  18        7.22        0.00     34.73 o 
  -4   3  18      491.68      464.07     47.65 o 
  -3   3  18      448.31      506.97     50.68 o 
  -2   3  18     2469.53     2465.91    107.21 o 
  -1   3  18        6.31       45.70     29.56 o 
   0   3  18     1090.99     1386.60     67.23 o 
   1   3  18      105.46      121.81     51.59 o 
   2   3  18      928.25      910.07     74.00 o 
   3   3  18     1675.37     1503.05     80.66 o 
   4   3  18       72.34      106.00     46.94 o 
 -18   4  18        0.60       25.74     51.08 o 
 -17   4  18      362.85      254.09     62.49 o 
 -16   4  18      299.27      184.03     48.66 o 
 -15   4  18     1886.49     2305.50     95.30 o 
 -14   4  18     3512.80     3899.71    132.75 o 
 -13   4  18       51.00        0.00     38.46 o 
 -12   4  18     1028.42     1047.26     64.81 o 
 -11   4  18      111.87        0.00     40.99 o 
  -9   4  18      567.66      310.22     52.29 o 
  -8   4  18     1693.47     1752.39     73.09 o 
  -7   4  18      105.31        0.00     42.10 o 
  -5   4  18      751.32      472.95     56.43 o 
  -4   4  18     2660.05     2643.68    134.16 o 
  -3   4  18     2778.92     2906.66    138.60 o 
  -2   4  18       42.86        0.00     42.30 o 
  -1   4  18     1908.98     2210.56     65.22 o 
   0   4  18      146.20      231.98     65.21 o 
   1   4  18      525.48      560.79     42.99 o 
   2   4  18      308.55      318.70     55.72 o 
   3   4  18      218.81      219.26     52.90 o 
 -17   5  18        0.27        0.00     47.24 o 
 -16   5  18     1400.75     1659.52     90.05 o 
 -15   5  18      284.06      268.43     73.29 o 
 -14   5  18     1349.13     1473.57     86.01 o 
 -13   5  18     1929.51     2242.41    101.15 o 
 -12   5  18       79.57       12.01     36.75 o 
 -10   5  18        8.13        2.52     38.76 o 
  -8   5  18      113.19        0.00     38.36 o 
  -7   5  18      127.73        0.00     37.05 o 
  -6   5  18      631.60      411.88     57.74 o 
  -5   5  18      476.49      179.09     49.06 o 
  -4   5  18     3475.59     3963.91    162.43 o 
  -3   5  18      223.86      245.71     43.71 o 
  -2   5  18      519.63      510.10     58.05 o 
  -1   5  18      200.31      288.42     76.97 o 
   0   5  18      414.78      505.54     46.25 o 
   1   5  18      651.72      665.20     47.14 o 
   2   5  18      407.16      385.23     59.56 o 
 -16   6  18      145.55       14.13     49.26 o 
 -15   6  18      221.33       72.48     62.08 o 
 -14   6  18      242.17       82.78     52.09 o 
 -13   6  18      108.81        0.00     77.53 o 
 -12   6  18      828.59      543.82     71.67 o 
 -11   6  18      921.64      713.21     83.59 o 
  -9   6  18       42.94        0.00     38.46 o 
  -6   6  18     1110.66      801.65     74.00 o 
  -5   6  18     1602.69     1669.62     81.97 o 
  -4   6  18        5.00        0.00     38.46 o 
  -3   6  18      802.28      742.89     67.23 o 
  -2   6  18        1.69        0.00     38.26 o 
  -1   6  18      680.00      839.92    102.31 o 
   0   6  18       40.39        1.06     63.14 o 
   1   6  18      208.54      155.66     43.56 o 
 -14   7  18      190.84       16.96     63.60 o 
 -13   7  18      405.63      211.29     67.74 o 
 -12   7  18      407.93       77.73     59.36 o 
 -11   7  18      349.13        0.00     36.34 o 
 -10   7  18       51.83        0.00     34.42 o 
  -9   7  18     1468.02      904.31     78.14 o 
  -8   7  18      451.53        0.00     68.65 o 
  -6   7  18      402.61       53.20     63.80 o 
  -5   7  18      245.39      168.69     85.50 o 
  -4   7  18      436.74      301.44     54.92 o 
  -3   7  18        0.95       62.49     49.67 o 
  -2   7  18      575.34      499.80     63.40 o 
  -1   7  18        0.04       52.14     40.24 o 
   0   7  18      539.19      557.97     51.87 o 
 -11   8  18       24.27        0.00     42.30 o 
 -10   8  18      747.73      167.38     66.73 o 
  -9   8  18      139.92        0.00     45.43 o 
  -8   8  18      191.77        0.00     47.04 o 
  -7   8  18      234.33       48.36     65.82 o 
  -6   8  18      354.97        0.00     43.51 o 
  -5   8  18      723.43      219.47    114.58 o 
  -4   8  18      430.59      354.23     67.74 o 
  -3   8  18      841.52      761.37     73.69 o 
 -19   1  19        0.07       39.21     40.73 o 
 -18   1  19      660.25      960.20     57.99 o 
 -17   1  19      263.80      296.59     45.98 o 
 -16   1  19      192.97      175.97     32.25 o 
 -15   1  19       29.32        0.00     27.66 o 
 -14   1  19      510.92      641.80     38.86 o 
 -13   1  19      468.52      465.79     32.96 o 
 -12   1  19     1001.48     1131.68     41.29 o 
 -11   1  19        0.16        0.00     26.91 o 
 -10   1  19     2150.25     1997.82    109.93 o 
  -9   1  19      309.75      249.44     46.29 o 
  -8   1  19        2.87        0.00     21.02 o 
  -7   1  19      235.03      307.48     32.40 o 
  -6   1  19       28.75       37.50     27.86 o 
  -5   1  19      648.89      747.98     59.21 o 
  -4   1  19      141.51      193.26     26.57 o 
  -3   1  19     1208.77     1317.05     53.33 o 
  -2   1  19       60.24       49.58     27.58 o 
  -1   1  19       32.37       73.84     23.75 o 
   0   1  19      258.37      283.65     25.22 o 
   1   1  19      255.39      276.35     26.76 o 
   2   1  19        0.00        0.00     29.08 o 
   3   1  19        1.14        0.00     32.02 o 
   4   1  19      135.28      159.38     35.60 o 
 -19   2  19       47.61       73.39     46.64 o 
 -18   2  19       32.59       57.84     76.62 o 
 -17   2  19      435.42      664.15     59.86 o 
 -16   2  19      134.99      165.15     41.89 o 
 -15   2  19      113.58      139.82     46.74 o 
 -14   2  19      100.64       63.80     40.78 o 
 -13   2  19      489.52      537.86     49.57 o 
 -12   2  19        0.45        0.00     36.44 o 
 -11   2  19       98.44       67.84     32.81 o 
 -10   2  19     1117.70     1223.82     57.04 o 
  -9   2  19      631.40      565.93     50.27 o 
  -8   2  19       80.83       90.35     36.14 o 
  -7   2  19     1181.99     1145.78     63.40 o 
  -6   2  19      350.72      171.82     41.39 o 
  -5   2  19      283.86      307.60     46.94 o 
  -4   2  19      673.15      798.42     54.01 o 
  -3   2  19       90.75       61.18     34.52 o 
  -2   2  19      321.11      313.45     61.18 o 
  -1   2  19      105.19      125.54     31.45 o 
   0   2  19       11.77        2.75     48.41 o 
   1   2  19       49.15       17.28     72.84 o 
   2   2  19       35.30      125.99     49.77 o 
   3   2  19       76.32      164.85     50.58 o 
 -18   3  19      148.59      115.69     50.17 o 
 -17   3  19       21.54       14.33     43.41 o 
 -16   3  19      296.61      280.94     64.71 o 
 -15   3  19      153.64      114.68     42.30 o 
 -14   3  19      441.95      508.28     54.51 o 
 -13   3  19        0.37        0.00     45.83 o 
 -12   3  19      315.59      406.83     49.97 o 
 -11   3  19       22.53       90.45     33.11 o 
 -10   3  19        0.56        0.00     28.97 o 
  -9   3  19      430.40      206.85     47.24 o 
  -8   3  19      217.83       95.20     37.55 o 
  -7   3  19      187.90      113.77     41.29 o 
  -6   3  19       96.50        0.00     35.13 o 
  -5   3  19       18.16        0.00     32.91 o 
  -4   3  19        0.86       33.52     34.32 o 
  -3   3  19       57.80       20.80     37.05 o 
  -2   3  19       35.87      153.44     53.50 o 
  -1   3  19       36.59       23.13     55.72 o 
   0   3  19       16.62       38.72     29.71 o 
   1   3  19        4.96       11.95     33.75 o 
   2   3  19        6.62        0.00     43.61 o 
   3   3  19       77.09      107.01     65.21 o 
 -18   4  19       62.45      123.56     51.79 o 
 -17   4  19       88.19       67.94     50.27 o 
 -16   4  19       26.41        0.00     65.62 o 
 -15   4  19      160.93      155.16     46.54 o 
 -14   4  19       39.02       68.55     69.66 o 
 -13   4  19      176.46        0.00     44.01 o 
 -12   4  19        1.49       39.17     42.20 o 
 -11   4  19      326.72      155.06     53.20 o 
 -10   4  19      188.43        0.00     37.76 o 
  -9   4  19       83.90       17.97     65.62 o 
  -8   4  19       32.08       38.56     30.69 o 
  -7   4  19      101.60        0.00     35.84 o 
  -6   4  19      483.45      457.30     54.31 o 
  -5   4  19      384.57      367.86     58.15 o 
  -4   4  19        2.33        0.00     35.84 o 
  -3   4  19      317.89      342.93     52.90 o 
  -2   4  19      115.89       87.73     51.69 o 
  -1   4  19      204.97      248.32     68.65 o 
   0   4  19      109.46      175.57     39.91 o 
   1   4  19       78.76      213.31     43.39 o 
   2   4  19      178.03       63.50     52.70 o 
 -17   5  19       41.60       82.88     58.05 o 
 -16   5  19        7.16        0.00     68.65 o 
 -15   5  19       36.02        0.00     39.27 o 
 -14   5  19       45.81        0.00     39.07 o 
 -13   5  19       13.81       28.67     55.62 o 
 -12   5  19       13.14        0.00     54.01 o 
 -11   5  19       25.78        0.00     39.47 o 
 -10   5  19       10.79       19.38     38.76 o 
  -9   5  19        0.21        5.45     37.35 o 
  -8   5  19       46.34        0.00     34.02 o 
  -7   5  19        3.08        0.00     31.60 o 
  -6   5  19       31.59        0.00     53.40 o 
  -5   5  19        0.23        0.00     41.89 o 
  -4   5  19       24.65       32.61     66.53 o 
  -3   5  19      296.35      154.05     49.16 o 
  -2   5  19       54.48       33.72     41.59 o 
  -1   5  19      216.73      295.70     42.66 o 
   0   5  19       24.50       55.36     33.61 o 
   1   5  19       71.74      115.08     37.25 o 
 -16   6  19       44.20       12.21     63.70 o 
 -15   6  19      264.79       72.38     56.23 o 
 -14   6  19      238.54       10.60     83.08 o 
 -13   6  19      280.97       29.78     51.79 o 
 -12   6  19      449.65      148.60     59.16 o 
 -11   6  19      476.44      136.59     55.42 o 
 -10   6  19       55.24        0.00     41.19 o 
  -9   6  19       43.07        0.00     45.23 o 
  -8   6  19       29.16        0.00     40.88 o 
  -7   6  19       50.97        0.00     38.56 o 
  -6   6  19       54.57        0.00     33.11 o 
  -5   6  19       66.47        0.00     41.89 o 
  -4   6  19       35.67        0.00     41.29 o 
  -3   6  19       42.78       40.99     51.69 o 
  -2   6  19       33.91      105.29     48.05 o 
  -1   6  19       61.31       69.07     32.53 o 
   0   6  19        3.48        7.19     38.98 o 
 -14   7  19       86.83        0.00     79.25 o 
 -13   7  19       37.56        0.00     63.60 o 
 -12   7  19       21.04        8.88     45.53 o 
 -11   7  19      129.28      137.09     60.47 o 
 -10   7  19       45.69        0.00     41.19 o 
  -9   7  19        5.66        0.00     37.86 o 
  -8   7  19       86.97        0.00     42.20 o 
  -7   7  19      206.22        0.00     45.53 o 
  -6   7  19        6.25       22.71     56.53 o 
  -5   7  19        6.04        0.00     45.63 o 
  -4   7  19        0.32        0.00     38.76 o 
  -3   7  19        2.99        0.00     57.95 o 
  -2   7  19       18.52       10.90     58.05 o 
 -11   8  19       57.29        0.00     54.51 o 
 -10   8  19        2.44        0.00     50.37 o 
  -9   8  19       14.71        0.00     39.88 o 
  -8   8  19       17.25        0.00     40.88 o 
  -7   8  19       48.56        0.00     39.27 o 
  -6   8  19        4.69        0.00     42.30 o 
  -5   8  19        1.37        0.00     39.67 o 
  -4   8  19        0.04        0.00     63.50 o 
 -19   0  20      427.47      550.48     67.03 o 
 -18   0  20     1105.43     1136.30     75.81 o 
 -17   0  20       28.67       76.72     53.00 o 
 -16   0  20     1075.51     1091.07     67.43 o 
 -15   0  20      583.87      696.05     55.83 o 
 -14   0  20     4267.39     4638.56    206.95 o 
 -13   0  20      687.53      875.64     57.64 o 
 -12   0  20     3359.53     4106.96    152.74 o 
 -11   0  20       12.74       23.93     37.35 o 
 -10   0  20     2393.08     2772.60    126.49 o 
  -9   0  20     3051.70     3384.25    160.01 o 
  -8   0  20      245.91      308.71     39.27 o 
  -7   0  20     2983.50     3524.58    172.62 o 
  -6   0  20      171.91      143.75     35.13 o 
  -5   0  20     2259.57     2455.82    114.78 o 
  -4   0  20      196.62      259.64     40.38 o 
  -3   0  20      213.29      186.76     39.88 o 
  -2   0  20      184.38      228.45     42.00 o 
  -1   0  20     1776.35     1925.32     69.36 o 
   0   0  20     1529.69     1973.56     63.90 o 
   1   0  20      992.22     1030.50     54.53 o 
   2   0  20     1396.54     1478.21     98.53 o 
   3   0  20      140.20      159.30     51.28 o 
 -19   1  20       81.02       94.62     36.33 o 
 -18   1  20     1013.88     1209.84     68.04 o 
 -17   1  20      803.39      796.36     44.92 o 
 -16   1  20     1395.76     1671.78     53.55 o 
 -15   1  20     3564.21     3971.90     95.17 o 
 -14   1  20      412.81      509.18     48.96 o 
 -13   1  20     4646.02     5547.40    149.93 o 
 -12   1  20       25.38        0.00     24.70 o 
 -11   1  20     3583.81     3657.60    106.56 o 
 -10   1  20      164.33      166.73     30.42 o 
  -9   1  20     1173.64     1444.02    118.36 o 
  -8   1  20     1884.50     2240.28    128.61 o 
  -7   1  20      617.83      616.15     53.66 o 
  -6   1  20     2079.64     2009.01     55.32 o 
  -5   1  20      276.38      404.50     34.47 o 
  -4   1  20     4288.62     4309.81    345.00 o 
  -3   1  20      350.41      332.12     32.81 o 
  -2   1  20     2917.32     2935.40     91.62 o 
  -1   1  20      739.52      864.25     33.66 o 
   0   1  20      437.10      463.09     29.99 o 
   1   1  20     1259.36     1358.66     53.20 o 
   2   1  20       15.68       24.64     79.30 o 
   3   1  20      580.05      642.51     49.48 o 
 -19   2  20     1680.62     1959.75     95.30 o 
 -18   2  20      100.98      127.30     53.60 o 
 -17   2  20     2171.35     2842.56    120.03 o 
 -16   2  20      561.96      572.69     58.95 o 
 -15   2  20      371.24      307.29     52.29 o 
 -14   2  20     1942.63     2495.39     93.08 o 
 -13   2  20      283.80      277.61     45.12 o 
 -12   2  20      750.41      662.64     52.49 o 
 -11   2  20      443.34      373.82     47.24 o 
 -10   2  20     1445.21     1267.73     63.60 o 
  -9   2  20     1186.94     1076.63     64.81 o 
  -8   2  20     2678.95     3107.55    122.45 o 
  -7   2  20     1097.15     1217.66     63.90 o 
  -6   2  20        0.62        0.00     44.82 o 
  -5   2  20     2720.99     2822.97    125.68 o 
  -4   2  20     1309.44     1468.12     76.42 o 
  -3   2  20     2720.05     3392.43    163.34 o 
  -2   2  20     1014.90     1010.01     64.61 o 
  -1   2  20      261.44      297.42     54.61 o 
   0   2  20      513.31      589.71     42.87 o 
   1   2  20      158.81      183.85     37.64 o 
   2   2  20      901.22     1058.46     79.35 o 
 -18   3  20      233.63      241.67     61.58 o 
 -17   3  20      847.11     1266.72     82.17 o 
 -16   3  20      391.39      375.94     58.15 o 
 -15   3  20      833.58      657.99     61.58 o 
 -14   3  20      156.79      130.53     44.92 o 
 -13   3  20     2880.43     3071.61     95.70 o 
 -12   3  20      835.01      731.79     61.38 o 
 -11   3  20     6382.89     7540.88    255.71 o 
 -10   3  20     2129.41     2201.12     99.23 o 
  -9   3  20     3422.34     4326.22    151.22 o 
  -8   3  20     4553.94     5103.33    159.91 o 
  -7   3  20       82.87       80.15     40.78 o 
  -6   3  20      655.74      511.31     50.98 o 
  -5   3  20     1087.22     1118.83     64.41 o 
  -4   3  20      718.18      736.23     57.14 o 
  -3   3  20        0.28        0.00     34.12 o 
  -2   3  20     1167.87     1078.96     67.03 o 
  -1   3  20      722.88      764.22     59.51 o 
   0   3  20      595.38      572.04     60.42 o 
   1   3  20      482.83      560.14     45.36 o 
   2   3  20       95.29      136.38     69.15 o 
 -18   4  20       88.15       31.80     52.60 o 
 -17   4  20      736.91      739.66     71.47 o 
 -16   4  20      578.27      511.51     62.39 o 
 -15   4  20       69.70        0.00     37.76 o 
 -14   4  20     1184.97     1431.88     83.59 o 
 -13   4  20       13.66        0.00     31.60 o 
 -12   4  20      736.64      793.87     67.94 o 
 -11   4  20        4.75       36.85     41.09 o 
 -10   4  20     2141.20     2370.21     83.89 o 
  -9   4  20     1292.03     1367.77     73.69 o 
  -8   4  20      429.14      245.21     50.17 o 
  -7   4  20     3038.04     3622.09    121.14 o 
  -6   4  20      184.42        0.00     44.12 o 
  -5   4  20     3899.18     4526.40    115.89 o 
  -4   4  20       30.54       90.65     52.49 o 
  -3   4  20      714.93      777.52     65.31 o 
  -2   4  20      767.94      716.44     66.43 o 
  -1   4  20      443.44      517.83     93.03 o 
   0   4  20      946.36     1103.42    104.94 o 
   1   4  20       35.97       63.11     53.40 o 
 -17   5  20      148.94       40.48     70.16 o 
 -16   5  20      275.52      151.02     48.76 o 
 -15   5  20     2173.96     2775.83    141.33 o 
 -14   5  20       23.98        0.00     40.78 o 
 -13   5  20     2270.20     2593.81    100.75 o 
 -12   5  20      215.17       82.38     47.35 o 
 -11   5  20      609.26      181.00     63.30 o 
 -10   5  20      727.60      441.76     69.15 o 
  -9   5  20      593.48      252.58     51.69 o 
  -8   5  20     1180.69      969.12     72.08 o 
  -7   5  20      911.06      835.16     77.23 o 
  -6   5  20      918.86      960.84     79.04 o 
  -5   5  20       80.30       12.42     38.56 o 
  -4   5  20     3408.46     3748.18    187.06 o 
  -3   5  20      115.09       91.16     46.03 o 
  -2   5  20      571.38      591.37     59.46 o 
  -1   5  20       50.38       58.38     36.32 o 
   0   5  20        0.44       14.43     28.44 o 
 -15   6  20      235.22      107.51     56.13 o 
 -14   6  20      668.72      236.12     78.94 o 
 -13   6  20        2.52        0.00     41.69 o 
 -12   6  20      666.36      408.65     65.72 o 
 -11   6  20        0.89        0.00     40.28 o 
  -9   6  20      797.68      381.19     72.38 o 
  -8   6  20      232.94        0.00     39.37 o 
  -7   6  20     1457.56     1253.60     83.38 o 
  -6   6  20        0.94       65.82     48.15 o 
  -5   6  20      712.72      518.38     64.81 o 
  -4   6  20        8.95       48.15     38.66 o 
  -3   6  20      601.25      772.87     74.80 o 
  -2   6  20      116.79        0.00     47.35 o 
  -1   6  20      661.25      850.18     53.69 o 
 -13   7  20      719.66      104.48     77.53 o 
 -12   7  20       16.86        0.00     55.83 o 
 -10   7  20      164.46        0.00     45.83 o 
  -7   7  20       87.15       63.40     53.30 o 
  -6   7  20      903.52      953.17     80.46 o 
  -5   7  20        9.71       15.34     45.53 o 
  -4   7  20      844.98      933.69     75.71 o 
  -3   7  20       26.57       26.25     57.44 o 
  -9   8  20      144.05        0.00     53.10 o 
  -8   8  20      257.99        0.00     56.73 o 
  -7   8  20      260.33        0.00     51.89 o 
 -19   1  21       32.10      141.16     34.05 o 
 -18   1  21        3.73       69.07     31.71 o 
 -17   1  21       13.91       25.71     35.31 o 
 -16   1  21      125.32      130.03    117.96 o 
 -15   1  21      348.94      454.07     59.81 o 
 -14   1  21      817.78      890.35     93.03 o 
 -13   1  21      148.98      136.56     33.67 o 
 -12   1  21        3.68       15.45     24.08 o 
 -11   1  21     3147.04     3524.73    110.48 o 
 -10   1  21      549.57      600.47     34.72 o 
  -9   1  21      753.27      843.00     42.98 o 
  -8   1  21      617.00      742.30     68.34 o 
  -7   1  21     2005.03     2428.39    124.47 o 
  -6   1  21       11.53       20.08     24.73 o 
  -5   1  21        0.86       30.87     38.01 o 
  -4   1  21      925.38      957.29     50.58 o 
  -3   1  21      391.73      413.46     36.65 o 
  -2   1  21       99.35      162.16     32.08 o 
  -1   1  21      160.86      211.49     27.05 o 
   0   1  21       81.73       93.89     26.33 o 
   1   1  21        1.63       15.69     30.93 o 
   2   1  21        3.85        0.00     34.35 o 
 -19   2  21        1.57       84.60     56.94 o 
 -18   2  21      505.59      597.52     64.61 o 
 -17   2  21      126.14      120.13     48.56 o 
 -16   2  21       78.65       70.97     45.12 o 
 -15   2  21        7.47        0.00     52.60 o 
 -14   2  21      115.78      114.17     45.53 o 
 -13   2  21       75.31      154.76     66.73 o 
 -12   2  21       73.25       73.59     35.13 o 
 -11   2  21      124.11       53.20     37.55 o 
 -10   2  21        4.19       90.96     36.24 o 
  -9   2  21       18.00       12.01     37.65 o 
  -8   2  21        0.27       36.34     34.42 o 
  -7   2  21      769.89      949.34     66.43 o 
  -6   2  21       30.67       56.03     43.91 o 
  -5   2  21       50.09       33.62     39.98 o 
  -4   2  21        6.62       42.00     35.53 o 
  -3   2  21      459.70      420.66     63.30 o 
  -2   2  21       34.29        0.00     35.53 o 
  -1   2  21        1.93        0.00     29.62 o 
   0   2  21       82.18       97.92     51.18 o 
   1   2  21       46.27       13.85     30.76 o 
 -18   3  21       81.03      132.04     47.65 o 
 -17   3  21        2.95       16.76     43.81 o 
 -16   3  21       98.45       16.05     50.27 o 
 -15   3  21      243.96      178.28     53.81 o 
 -14   3  21       22.24        0.00     43.11 o 
 -13   3  21      180.33       54.82     39.17 o 
 -12   3  21       32.15        0.00     32.30 o 
 -11   3  21       39.00        0.00     34.52 o 
 -10   3  21      415.00      322.84     50.17 o 
  -9   3  21      130.51       88.43     43.51 o 
  -8   3  21      414.47      282.05     48.96 o 
  -7   3  21      438.18      506.27     52.70 o 
  -6   3  21      847.69      750.77     62.19 o 
  -5   3  21       22.87       28.27     41.39 o 
  -4   3  21       39.03       25.84     41.19 o 
  -3   3  21        0.59        0.00     44.82 o 
  -2   3  21       93.55       81.77     45.02 o 
  -1   3  21       91.37      139.81     34.73 o 
   0   3  21        0.08        0.00     29.48 o 
   1   3  21       14.06        0.00     32.44 o 
 -17   4  21       11.89        0.00     49.36 o 
 -16   4  21        3.20        1.51     43.31 o 
 -15   4  21        1.27        0.00     41.59 o 
 -14   4  21      795.42      614.58     68.65 o 
 -13   4  21      122.87        2.83     40.28 o 
 -12   4  21       18.29        0.00     39.37 o 
 -11   4  21      402.65      296.49     58.15 o 
 -10   4  21      976.70      976.39     69.45 o 
  -9   4  21       63.47        0.00     42.80 o 
  -8   4  21        1.81        6.36     35.43 o 
  -7   4  21     1244.82     1049.18     70.77 o 
  -6   4  21       14.62        0.00     42.10 o 
  -5   4  21        8.27       16.96     38.87 o 
  -4   4  21      212.05      166.26     51.79 o 
  -3   4  21      563.03      436.81     60.17 o 
  -2   4  21       11.14       33.82     40.88 o 
  -1   4  21        3.87      103.63     69.35 o 
   0   4  21        9.91       52.86     48.61 o 
 -16   5  21       48.83        0.00     41.59 o 
 -15   5  21        5.15        0.00     58.05 o 
 -14   5  21       21.03       48.25     41.79 o 
 -13   5  21      120.15        3.23     52.39 o 
 -12   5  21       23.08       20.59     51.38 o 
 -11   5  21      168.64        0.00     46.64 o 
 -10   5  21        0.11       30.39     38.56 o 
  -9   5  21      125.22       90.96     44.52 o 
  -8   5  21      279.69       58.75     56.73 o 
  -7   5  21      238.97      104.38     50.27 o 
  -6   5  21       63.58       52.29     40.08 o 
  -5   5  21        1.03       32.30     44.22 o 
  -4   5  21      260.95      119.83     54.11 o 
  -3   5  21       48.80      112.36     48.66 o 
  -2   5  21       80.87      204.22     65.42 o 
  -1   5  21        1.88       13.74     34.32 o 
 -15   6  21        5.12        0.00     54.01 o 
 -14   6  21       37.53        0.00     58.85 o 
 -13   6  21      338.69       73.59     79.25 o 
 -12   6  21       92.79        0.00     69.66 o 
 -11   6  21       82.71       23.22     45.02 o 
 -10   6  21      103.98        0.00     43.11 o 
  -9   6  21       10.28       68.04     52.09 o 
  -8   6  21       27.15        0.00     45.73 o 
  -7   6  21       49.99        0.00     46.03 o 
  -6   6  21        0.38        0.00     35.74 o 
  -5   6  21       20.80        7.98     38.46 o 
  -4   6  21       29.05        0.00     41.09 o 
  -3   6  21       68.28       75.01     50.07 o 
  -2   6  21        8.81       18.88     50.48 o 
 -13   7  21       62.24        1.62     54.01 o 
 -12   7  21      168.91        0.00     45.53 o 
 -11   7  21      147.21        0.00     42.50 o 
 -10   7  21       86.61        0.00     47.24 o 
  -9   7  21       23.10        0.00     67.13 o 
  -8   7  21       22.61        1.01     47.55 o 
  -7   7  21       12.19       58.35     48.66 o 
  -6   7  21       51.37        4.04     41.89 o 
  -5   7  21        9.83        0.00     46.74 o 
  -4   7  21       56.48        0.00     55.02 o 
 -19   0  22      107.50       18.37     59.46 o 
 -18   0  22       41.44       55.12     44.72 o 
 -17   0  22       49.36       49.06     43.41 o 
 -16   0  22     2030.96     2391.21     89.34 o 
 -15   0  22       29.82       46.94     42.60 o 
 -14   0  22     9594.86    11428.37    460.84 o 
 -13   0  22      497.73      546.65     53.81 o 
 -12   0  22      951.04     1047.66     60.17 o 
 -11   0  22     3805.22     4940.00    183.33 o 
 -10   0  22        6.60        0.00     32.00 o 
  -9   0  22     4175.58     4909.51    180.50 o 
  -8   0  22        4.19       45.43     33.52 o 
  -7   0  22       49.16       66.22     39.07 o 
  -6   0  22       28.20      122.86     39.77 o 
  -5   0  22     1218.32     1326.59     71.37 o 
  -4   0  22      115.86       88.13     41.09 o 
  -3   0  22     2643.91     3318.44    196.05 o 
  -2   0  22      481.75      541.29     61.07 o 
  -1   0  22      322.92      379.38     43.51 o 
   0   0  22     2143.79     2174.56     73.19 o 
   1   0  22      158.47      263.93     72.13 o 
 -19   1  22      247.80      305.74     42.90 o 
 -18   1  22      140.06      200.94     41.97 o 
 -17   1  22     2069.72     2555.87    136.94 o 
 -16   1  22      119.40      122.96     31.30 o 
 -15   1  22     1691.69     1950.51     66.04 o 
 -14   1  22      547.61      580.13     76.12 o 
 -13   1  22     1696.11     1948.45     56.52 o 
 -12   1  22     1185.23     1251.59     47.58 o 
 -11   1  22     1302.22     1514.26     49.65 o 
 -10   1  22      411.49      427.31     34.88 o 
  -9   1  22      401.30      557.84     40.09 o 
  -8   1  22     3945.73     4463.36    135.73 o 
  -7   1  22      359.74      417.26     33.97 o 
  -6   1  22      805.62      828.38     63.55 o 
  -5   1  22      327.83      408.90     36.76 o 
  -4   1  22      464.26      577.65     59.96 o 
  -3   1  22     1821.75     2128.82     75.22 o 
  -2   1  22       13.75        0.00     34.32 o 
  -1   1  22      838.75     1027.08     55.98 o 
   0   1  22        0.63        4.42     24.83 o 
   1   1  22      731.87      845.64     38.71 o 
 -18   2  22     2122.34     2482.97    103.07 o 
 -17   2  22      155.58      130.12     50.98 o 
 -16   2  22     1292.60     1542.01     80.66 o 
 -15   2  22       13.03        7.37     40.48 o 
 -14   2  22     1342.26     1655.28     88.03 o 
 -13   2  22     1154.61     1296.10     72.68 o 
 -12   2  22     1435.17     1567.76     75.71 o 
 -11   2  22     1471.99     1538.88     73.09 o 
 -10   2  22     2911.81     3072.22    144.26 o 
  -9   2  22     2704.99     3097.25    122.55 o 
  -8   2  22        3.27        0.00     33.72 o 
  -7   2  22     2091.14     2654.59    101.86 o 
  -6   2  22        6.75        0.00     39.77 o 
  -5   2  22     1201.47     1190.91     72.38 o 
  -4   2  22      370.04      220.98     48.96 o 
  -3   2  22      269.85      236.53     52.49 o 
  -2   2  22      995.82     1142.15     69.35 o 
  -1   2  22      108.16      101.08     59.31 o 
   0   2  22      245.40      300.91     64.36 o 
 -18   3  22      269.01      227.64     71.37 o 
 -17   3  22      227.20      153.44     54.01 o 
 -16   3  22        0.24        0.00     40.18 o 
 -15   3  22     1200.65     1558.67     81.16 o 
 -14   3  22       61.98      108.42     66.32 o 
 -13   3  22      635.02      628.52     75.21 o 
 -12   3  22      347.81      200.18     53.91 o 
 -11   3  22      101.71       32.71     40.58 o 
 -10   3  22     3175.80     3732.94    102.46 o 
  -9   3  22       21.41        0.00     35.94 o 
  -8   3  22     2256.86     2313.88     87.62 o 
  -7   3  22       56.52        0.00     42.00 o 
  -6   3  22     1245.85     1386.15     75.61 o 
  -5   3  22     1126.28     1178.69     74.91 o 
  -4   3  22     1534.20     1680.11     81.37 o 
  -3   3  22     1027.93     1216.55     74.30 o 
  -2   3  22      292.33      242.38     57.95 o 
  -1   3  22      603.02      767.78     65.92 o 
   0   3  22        5.72        8.33     44.67 o 
 -17   4  22        7.72       27.56     42.10 o 
 -16   4  22      727.58      801.85     69.76 o 
 -15   4  22       15.01        0.00     61.68 o 
 -14   4  22     1668.90     1891.20     87.62 o 
 -13   4  22      194.93       59.96     46.24 o 
 -12   4  22     1907.41     2184.26     97.11 o 
 -11   4  22     1447.98     1721.71     85.10 o 
 -10   4  22      301.04       87.02     52.29 o 
  -9   4  22     2076.83     2183.55     94.39 o 
  -8   4  22       12.27        0.00     38.76 o 
  -7   4  22     1834.00     2254.72    112.96 o 
  -6   4  22       70.56       27.96     48.96 o 
  -5   4  22     1518.15     1666.69     87.02 o 
  -4   4  22      355.51      360.19     51.79 o 
  -3   4  22      285.46      134.57     54.21 o 
  -2   4  22      549.68      718.87     65.92 o 
  -1   4  22       25.69        0.00     35.41 o 
 -16   5  22        0.38        0.00     65.31 o 
 -15   5  22      558.11      370.49     66.63 o 
 -14   5  22      321.58      133.86     59.96 o 
 -13   5  22       54.38        0.00     42.00 o 
 -12   5  22      278.15       37.65     58.65 o 
 -11   5  22      246.20      157.48     52.80 o 
 -10   5  22      124.09        0.00     45.02 o 
  -9   5  22      105.66        0.00     66.12 o 
  -8   5  22     1644.01     1801.46     95.50 o 
  -7   5  22      159.49        0.00     49.36 o 
  -6   5  22     1710.12     2059.69     90.45 o 
  -5   5  22      390.99      335.66     58.75 o 
  -4   5  22      305.60      205.23     58.15 o 
  -3   5  22      477.94      622.16     65.82 o 
  -2   5  22       66.64       86.41     44.22 o 
 -14   6  22     1294.40     1195.55     90.45 o 
 -13   6  22      386.87       56.53     78.44 o 
 -12   6  22      338.43       12.11     63.40 o 
 -10   6  22       86.04        0.00     68.04 o 
  -9   6  22     1410.21     1321.03     92.98 o 
  -8   6  22       23.63       21.50     56.33 o 
  -7   6  22      398.03       43.71     56.73 o 
  -6   6  22       14.29        0.00     54.72 o 
  -5   6  22      459.63      268.43     66.73 o 
  -4   6  22      143.57      104.58     59.36 o 
 -11   7  22       70.51        0.00     42.00 o 
 -10   7  22      421.70       13.22     65.31 o 
  -9   7  22       71.87        0.00     39.07 o 
  -8   7  22      371.50        0.00     54.51 o 
  -7   7  22       23.00        0.00     64.31 o 
  -6   7  22      140.75        0.00     47.55 o 
 -18   1  23      210.68      320.94     87.07 o 
 -17   1  23      597.55      737.87     70.41 o 
 -16   1  23        0.09        0.00     29.67 o 
 -15   1  23       23.88        5.16     27.40 o 
 -14   1  23      208.98      262.81     37.07 o 
 -13   1  23       44.13       57.91     33.40 o 
 -12   1  23        0.25       20.90     30.50 o 
 -11   1  23       27.64       25.06     23.48 o 
 -10   1  23     1021.72     1444.35     89.85 o 
  -9   1  23        0.35        0.00     31.99 o 
  -8   1  23        3.87        0.00     37.81 o 
  -7   1  23      550.89      696.87     77.38 o 
  -6   1  23      146.87      224.04     43.26 o 
  -5   1  23       35.65       61.87     28.38 o 
  -4   1  23      373.77      413.00     37.33 o 
  -3   1  23      316.24      311.87     38.42 o 
  -2   1  23      138.05      163.07     35.32 o 
  -1   1  23       86.75      137.09     25.93 o 
   0   1  23       24.61       30.22     27.79 o 
 -18   2  23        5.19        1.41     45.02 o 
 -17   2  23       49.90      163.03     46.84 o 
 -16   2  23        4.90       38.26     47.75 o 
 -15   2  23       44.24       33.52     42.70 o 
 -14   2  23       17.24       84.50     54.31 o 
 -13   2  23      133.13       27.36     39.88 o 
 -12   2  23      143.08      134.87     45.33 o 
 -11   2  23      153.27      127.90     41.49 o 
 -10   2  23      117.27       49.77     47.65 o 
  -9   2  23        7.28       25.04     39.47 o 
  -8   2  23       91.39       58.05     40.28 o 
  -7   2  23      216.18      187.46     55.32 o 
  -6   2  23       17.96        9.59     38.06 o 
  -5   2  23       31.16       67.03     41.69 o 
  -4   2  23       50.59       37.25     42.40 o 
  -3   2  23       82.95       26.45     48.46 o 
  -2   2  23        7.21       62.08     42.90 o 
  -1   2  23        0.54       21.00     44.62 o 
 -18   3  23       65.88      155.67     62.89 o 
 -17   3  23        0.71        0.00     36.85 o 
 -16   3  23       16.06       26.95     40.68 o 
 -15   3  23       47.32      101.76     39.37 o 
 -14   3  23        0.20        0.00     40.78 o 
 -13   3  23       88.18       29.78     43.41 o 
 -12   3  23       34.21       42.70     39.07 o 
 -11   3  23        1.17       40.68     51.69 o 
 -10   3  23       27.81       27.76     42.10 o 
  -9   3  23       36.13        7.47     35.74 o 
  -8   3  23      168.46       62.19     42.80 o 
  -7   3  23       26.80       69.86     40.99 o 
  -6   3  23      195.16      181.00     47.45 o 
  -5   3  23        1.83        0.00     48.56 o 
  -4   3  23        3.53       78.34     39.88 o 
  -3   3  23        7.14        6.97     42.50 o 
  -2   3  23       11.18       92.27     46.64 o 
  -1   3  23       17.89       34.41     56.63 o 
 -17   4  23       96.18      170.50     62.99 o 
 -16   4  23       55.20        0.00     49.97 o 
 -15   4  23       69.95       18.78     55.32 o 
 -14   4  23        5.94       70.87     59.56 o 
 -13   4  23       75.84       47.35     46.03 o 
 -12   4  23        0.02        0.00     52.49 o 
 -11   4  23      689.01      524.34     61.58 o 
 -10   4  23        4.56        0.00     40.48 o 
  -9   4  23      102.87        0.00     42.00 o 
  -8   4  23       66.45       31.50     39.88 o 
  -7   4  23      153.16       29.48     57.54 o 
  -6   4  23        0.14       85.00     49.87 o 
  -5   4  23        8.26        0.00     40.28 o 
  -4   4  23       29.03       45.73     56.03 o 
  -3   4  23      128.16      213.61     53.81 o 
  -2   4  23       41.06        0.00     43.71 o 
 -15   5  23       24.29        0.00     62.79 o 
 -14   5  23        7.57        0.00     66.53 o 
 -13   5  23        0.02       11.61     39.88 o 
 -12   5  23       82.10        0.00     44.62 o 
 -11   5  23        9.09        0.00     59.36 o 
 -10   5  23      284.07        0.00     55.52 o 
  -9   5  23      180.47       65.21     54.51 o 
  -8   5  23        0.19       39.37     34.83 o 
  -7   5  23       33.32        0.00     50.17 o 
  -6   5  23        1.25        0.00     39.37 o 
  -5   5  23       24.96       33.01     43.31 o 
  -4   5  23       14.31        0.00     53.30 o 
  -3   5  23       48.94       36.75     44.22 o 
 -14   6  23        8.77        0.00     51.38 o 
 -13   6  23        1.65        0.00     51.79 o 
 -12   6  23       11.65       41.39     40.78 o 
 -11   6  23       76.04       30.49     47.75 o 
 -10   6  23        1.34        0.00     45.93 o 
  -9   6  23       70.17        0.00     36.24 o 
  -8   6  23        7.27        0.00     69.15 o 
  -7   6  23      198.12        0.00     83.08 o 
  -6   6  23        1.88       69.25     62.08 o 
  -5   6  23        3.66        0.00     40.68 o 
 -18   0  24     1111.11     1300.04     79.45 o 
 -17   0  24      107.46      196.05     61.48 o 
 -16   0  24     1140.92     1329.72     76.02 o 
 -15   0  24      348.54      400.57     54.92 o 
 -14   0  24      967.37     1029.19     67.94 o 
 -13   0  24     4608.13     5521.27    202.20 o 
 -12   0  24       16.88        0.00     37.25 o 
 -11   0  24      457.53      478.10     53.50 o 
 -10   0  24      351.53      399.26     59.86 o 
  -9   0  24      572.46      703.12     57.64 o 
  -8   0  24      673.32      910.87     60.47 o 
  -7   0  24     1026.14     1087.54     67.43 o 
  -6   0  24      143.07      117.20     46.44 o 
  -5   0  24      398.05      391.99     54.21 o 
  -4   0  24     1349.43     1591.68     79.65 o 
  -3   0  24      128.75      120.03     48.15 o 
  -2   0  24     2005.46     2121.77     98.73 o 
  -1   0  24      593.59      737.62     53.07 o 
 -18   1  24      133.96      103.73     51.48 o 
 -17   1  24      767.87      989.76     82.68 o 
 -16   1  24      420.38      596.86     40.68 o 
 -15   1  24     1167.17     1372.76     71.12 o 
 -14   1  24      918.79      993.24     83.08 o 
 -13   1  24      239.35      299.55     32.30 o 
 -12   1  24     1957.34     2207.67     64.64 o 
 -11   1  24       91.54       82.76     30.56 o 
 -10   1  24     3986.50     4743.35    145.45 o 
  -9   1  24       49.23       45.28     30.87 o 
  -8   1  24     3198.76     3821.98    174.59 o 
  -7   1  24     1304.15     1803.71     87.83 o 
  -6   1  24       37.06       37.98     77.43 o 
  -5   1  24       60.80       99.48     32.06 o 
  -4   1  24      471.55      459.45     45.81 o 
  -3   1  24      249.54      293.12     40.72 o 
  -2   1  24       69.47       73.91     33.27 o 
  -1   1  24      323.88      411.47     39.80 o 
 -18   2  24      541.12      689.59     74.20 o 
 -17   2  24      445.65      399.66     62.99 o 
 -16   2  24      382.53      496.98     59.66 o 
 -15   2  24      628.39      633.16     64.00 o 
 -14   2  24      470.00      529.18     59.06 o 
 -13   2  24      409.41      378.16     55.93 o 
 -12   2  24        5.81       25.24     37.05 o 
 -11   2  24     1689.97     1831.94     82.78 o 
 -10   2  24      139.59      100.95     44.42 o 
  -9   2  24     2638.10     3144.40    104.48 o 
  -8   2  24      600.71      740.67     83.38 o 
  -7   2  24      287.84      277.41     56.63 o 
  -6   2  24     1996.85     2565.04     93.98 o 
  -5   2  24      180.78      114.68     62.49 o 
  -4   2  24     1098.36     1149.72     74.70 o 
  -3   2  24        2.14       10.30     43.51 o 
  -2   2  24      355.24      482.74     57.24 o 
 -17   3  24      977.46     1213.32    105.49 o 
 -16   3  24       13.07        0.00     48.15 o 
 -15   3  24      664.44      698.07     70.87 o 
 -14   3  24     1477.39     1992.76    102.87 o 
 -13   3  24     1201.17     1172.03     78.84 o 
 -12   3  24     2678.03     3475.51    127.70 o 
 -11   3  24       46.05        0.00     34.83 o 
 -10   3  24      180.92       97.82     44.52 o 
  -9   3  24      332.38      242.18     56.23 o 
  -8   3  24      481.45      409.25     67.54 o 
  -7   3  24      176.96      150.21     53.30 o 
  -6   3  24      683.50      742.29     65.31 o 
  -5   3  24      461.14      554.92     61.28 o 
  -4   3  24      107.41       98.53     58.55 o 
  -3   3  24     1445.25     1436.72    101.45 o 
  -2   3  24       38.95       66.43     46.94 o 
 -16   4  24      377.45      282.56     60.27 o 
 -15   4  24      416.06      213.31     65.92 o 
 -14   4  24      252.74      143.65     59.86 o 
 -13   4  24      535.58      417.43     68.34 o 
 -12   4  24       31.20        0.00     47.65 o 
 -11   4  24      674.84      584.10     72.68 o 
 -10   4  24       34.71       75.21     61.38 o 
  -9   4  24     1029.74     1200.30     87.52 o 
  -8   4  24      315.07      282.36     52.90 o 
  -7   4  24      760.30      748.34     69.86 o 
  -6   4  24      796.97      874.53     72.38 o 
  -5   4  24      196.96      167.38     58.05 o 
  -4   4  24      916.33     1013.74     78.54 o 
  -3   4  24        4.04        0.00     58.85 o 
 -15   5  24      459.54      310.22     67.33 o 
 -14   5  24       19.27       23.02     52.49 o 
 -13   5  24      188.87        0.00     47.14 o 
 -12   5  24      480.51      176.66     62.99 o 
 -11   5  24       70.80        0.00     46.94 o 
 -10   5  24     2046.71     2374.65    100.14 o 
  -9   5  24       18.62       25.94     68.44 o 
  -8   5  24      738.66      749.96     94.79 o 
  -7   5  24      535.61      434.99     68.65 o 
  -6   5  24       33.13        0.00     41.69 o 
  -5   5  24      590.77      584.70     76.32 o 
 -12   6  24       18.14        0.00     70.56 o 
 -11   6  24      385.44       10.30     65.62 o 
 -10   6  24      159.59       30.99     49.77 o 
  -9   6  24      117.35        0.00     41.79 o 
  -8   6  24      137.79        0.00     51.99 o 
  -7   6  24      304.40      170.30     62.79 o 
 -18   1  25       70.66      163.17    104.23 o 
 -17   1  25        0.88        0.00     32.75 o 
 -16   1  25       38.22       99.84     37.57 o 
 -15   1  25       34.12       52.92     32.33 o 
 -14   1  25       55.68      101.82     29.83 o 
 -13   1  25      325.35      464.88     41.20 o 
 -12   1  25        0.45       17.64     26.56 o 
 -11   1  25       45.57      102.78     34.98 o 
 -10   1  25      106.29      131.76     37.00 o 
  -9   1  25      428.55      600.51     42.85 o 
  -8   1  25       66.95       89.32     36.90 o 
  -7   1  25      118.27      152.11     43.16 o 
  -6   1  25       37.44        0.00     31.05 o 
  -5   1  25       19.98        8.17     28.10 o 
  -4   1  25        0.03       91.77     33.42 o 
  -3   1  25      147.97      165.72     36.01 o 
 -17   2  25      137.25      132.24     79.65 o 
 -16   2  25        0.01       16.66     39.47 o 
 -15   2  25        0.45       89.74     43.61 o 
 -14   2  25       67.52       64.20     45.83 o 
 -13   2  25      308.33      595.40     79.45 o 
 -12   2  25        1.20       29.68     38.26 o 
 -11   2  25       18.73        0.00     43.71 o 
 -10   2  25       71.10       58.25     42.60 o 
  -9   2  25        1.84       33.41     59.66 o 
  -8   2  25        3.18       18.68     38.66 o 
  -7   2  25      101.40       30.49     43.41 o 
  -6   2  25       84.75       40.38     42.90 o 
  -5   2  25      101.56      110.54     50.88 o 
  -4   2  25        6.79        0.00     40.99 o 
  -3   2  25        0.47       51.79     44.42 o 
 -17   3  25        7.93       95.10     41.69 o 
 -16   3  25       12.13       79.35     38.87 o 
 -15   3  25        2.83       37.25     40.99 o 
 -14   3  25       71.13       50.88     44.42 o 
 -13   3  25        0.62       66.02     51.79 o 
 -12   3  25       14.34        0.00     36.04 o 
 -11   3  25       25.84        0.00     39.98 o 
 -10   3  25       72.88       53.30     45.23 o 
  -9   3  25       38.77        6.86     40.78 o 
  -8   3  25        1.03       16.15     36.04 o 
  -7   3  25       39.92       77.33     57.44 o 
  -6   3  25        1.10        0.00     38.76 o 
  -5   3  25       77.68       44.82     44.62 o 
  -4   3  25       12.75        0.00     61.88 o 
 -16   4  25       10.31        0.00     60.07 o 
 -15   4  25       34.75        0.00     40.88 o 
 -14   4  25        0.65       44.72     40.08 o 
 -13   4  25        2.36        3.33     43.61 o 
 -12   4  25       33.90        0.00     45.53 o 
 -11   4  25       11.99        6.16     53.30 o 
 -10   4  25       66.32        2.83     42.10 o 
  -9   4  25       24.13        0.00     37.76 o 
  -8   4  25        4.55        0.00     43.81 o 
  -7   4  25        2.34       22.71     41.39 o 
  -6   4  25       40.89       29.98     46.03 o 
  -5   4  25       12.60        0.10     43.11 o 
 -14   5  25       30.69        0.00     51.38 o 
 -13   5  25        4.25       13.12     49.16 o 
 -12   5  25        0.01        5.86     39.27 o 
 -11   5  25       10.49       34.83     48.96 o 
 -10   5  25       20.10       54.61     40.58 o 
  -9   5  25       16.14        0.00     46.24 o 
  -8   5  25       85.30        5.15     56.23 o 
  -7   5  25       13.69        0.00     45.93 o 
 -17   0  26     1834.13     2502.86    123.46 o 
 -16   0  26      403.35      411.88     57.84 o 
 -15   0  26      835.58      999.91     73.29 o 
 -14   0  26      108.53      228.45     50.48 o 
 -13   0  26      938.27      971.04     68.14 o 
 -12   0  26      451.57      687.27     59.86 o 
 -11   0  26     1165.23     1433.29     78.44 o 
 -10   0  26       49.14       80.96     40.88 o 
  -9   0  26     1982.39     2561.01    167.17 o 
  -8   0  26     1928.80     2269.97     94.39 o 
  -7   0  26       11.32        0.00     44.92 o 
  -6   0  26      665.96      804.27     66.02 o 
  -5   0  26       20.22       25.14     39.27 o 
  -4   0  26       77.85      114.48     56.63 o 
 -17   1  26      104.56      144.66     42.11 o 
 -16   1  26      327.55      366.67     52.49 o 
 -15   1  26      143.34      235.37     50.07 o 
 -14   1  26     1003.18     1205.69     60.92 o 
 -13   1  26        1.27        0.00     39.42 o 
 -12   1  26      675.34      735.68     44.88 o 
 -11   1  26      367.15      411.78     40.97 o 
 -10   1  26      489.45      630.06     41.29 o 
  -9   1  26      852.81     1072.58     56.18 o 
  -8   1  26      511.96      454.51     43.03 o 
  -7   1  26     1625.68     1918.73     68.01 o 
  -6   1  26       17.20       42.32     33.33 o 
  -5   1  26     1046.66     1282.01     67.11 o 
  -4   1  26       80.40      124.14     38.58 o 
 -17   2  26      148.76       94.19     65.21 o 
 -16   2  26       13.09        0.00     52.19 o 
 -15   2  26      653.50      519.29     70.56 o 
 -14   2  26      321.58      385.73     65.01 o 
 -13   2  26     1812.51     2309.64    121.54 o 
 -12   2  26        1.76       70.16     42.60 o 
 -11   2  26     1133.08     1306.80     83.49 o 
 -10   2  26     1260.21     1755.42     83.89 o 
  -9   2  26      490.83      416.42     58.75 o 
  -8   2  26      878.35     1092.18     83.28 o 
  -7   2  26       10.22        0.00     36.64 o 
  -6   2  26      225.05      182.11     50.88 o 
  -5   2  26        4.30        0.00     55.62 o 
  -4   2  26      241.52      264.69     58.25 o 
 -16   3  26     1137.91     1451.16     89.54 o 
 -15   3  26       45.47        0.00     42.20 o 
 -14   3  26      849.82     1019.80     81.77 o 
 -13   3  26      409.42      461.14     60.37 o 
 -12   3  26      922.24      806.90     69.55 o 
 -11   3  26      194.84      151.93     44.52 o 
 -10   3  26      260.50      250.56     51.18 o 
  -9   3  26       81.79       46.13     41.89 o 
  -8   3  26      142.82       45.73     48.66 o 
  -7   3  26      851.24      934.29     82.98 o 
  -6   3  26        8.71        0.00     50.98 o 
  -5   3  26      546.76      497.99     71.98 o 
 -15   4  26      583.25      465.08     74.40 o 
 -14   4  26       76.54        0.00     46.24 o 
 -13   4  26      541.88      437.92     66.53 o 
 -12   4  26        5.68        0.00     44.72 o 
 -11   4  26      685.10      685.05     75.21 o 
 -10   4  26      132.62      202.10     81.37 o 
  -9   4  26      402.81      297.70     61.28 o 
  -8   4  26      489.28      340.30     61.68 o 
  -7   4  26       28.95        0.00     41.39 o 
 -11   5  26      428.02      125.48     56.33 o 
 -10   5  26      165.00       45.12     76.62 o 
 -16   1  27       34.90       52.74     33.23 o 
 -15   1  27        3.20       78.61     35.69 o 
 -14   1  27        2.15        5.66     34.05 o 
 -13   1  27      271.65      356.34     44.50 o 
 -12   1  27       28.80       52.42     39.80 o 
 -11   1  27        0.46       49.94     33.18 o 
 -10   1  27      141.69      215.18     94.99 o 
  -9   1  27      155.76      187.08     37.66 o 
  -8   1  27       16.54        0.00     30.18 o 
  -7   1  27       61.50       73.88     55.47 o 
  -6   1  27      314.42      372.10     44.76 o 
 -16   2  27      179.10      192.81     69.15 o 
 -15   2  27        7.24        0.00     52.39 o 
 -14   2  27        0.13        0.00     46.94 o 
 -13   2  27      261.08      215.73     59.56 o 
 -12   2  27      328.88      354.03     66.93 o 
 -11   2  27       39.04        0.00     67.54 o 
 -10   2  27       44.12      119.02     50.58 o 
  -9   2  27       13.46       79.45     49.57 o 
  -8   2  27        6.55        0.00     66.12 o 
  -7   2  27       24.36        0.00     44.52 o 
  -6   2  27       12.46       33.21     66.02 o 
 -15   3  27        0.77        8.18     42.90 o 
 -14   3  27       11.98        0.00     41.69 o 
 -13   3  27       31.37        0.00     42.20 o 
 -12   3  27        7.48        0.00     46.34 o 
 -11   3  27        2.65        0.00     62.59 o 
 -10   3  27        2.93        0.00     58.15 o 
  -9   3  27        2.77        0.00     42.70 o 
  -8   3  27        0.78       17.26     41.29 o 
  -7   3  27        7.82        3.74     44.12 o 
 -13   4  27       25.11        3.13     46.24 o 
 -12   4  27        3.65        0.00     64.10 o 
 -11   4  27        2.37       21.30     46.94 o 
 -10   4  27       63.26       77.03     47.35 o 
  -9   4  27       22.30        0.00     43.51 o 
 -15   0  28      635.61      837.48     74.60 o 
 -14   0  28      130.16      131.34     70.87 o 
 -13   0  28        5.81      109.63     68.34 o 
 -12   0  28      176.11      186.96     48.15 o 
 -11   0  28      134.62      207.25     70.36 o 
 -10   0  28      628.28      689.49     72.08 o 
  -9   0  28      330.16      412.58     59.66 o 
  -8   0  28      798.27      747.13     73.39 o 
  -7   0  28       75.93      127.00     55.93 o 
 -15   1  28       30.85       21.83     35.43 o 
 -14   1  28      717.31      819.63     49.93 o 
 -13   1  28      213.29      291.09    133.00 o 
 -12   1  28     1105.09     1436.00     84.85 o 
 -11   1  28      522.45      748.31     48.74 o 
 -10   1  28      208.79      248.39     41.34 o 
  -9   1  28      754.18      993.48     55.32 o 
  -8   1  28        0.08        0.00     37.52 o 
 -14   2  28      176.82      258.63     54.41 o 
 -13   2  28      781.12      950.55     73.39 o 
 -12   2  28      741.68      713.31     72.99 o 
 -11   2  28       35.15        1.21     41.89 o 
 -10   2  28      398.25      342.42     58.65 o 
  -9   2  28       37.50       21.30     55.02 o 
  -8   2  28      638.01      782.77     68.65 o 
 -12   3  28        7.46       41.69     55.12 o 
 -11   3  28      361.52      319.91     82.88 o 
 -10   3  28      196.94      230.07     74.50 o 
 -13   1  29       10.30       89.43     36.08 o 
 -12   1  29      189.20      231.71     39.45 o 
 -11   1  29       16.07       10.01     59.31 o 
                                                 
